# Supplementary material for: Dysregulation of MicroRNAs and Target Genes Networks in Peripheral Blood of Patients With Sporadic Amyotrophic Lateral Sclerosis
Source: Front Mol Neurosci. 2018 Aug 28;11:288. doi: 10.3389/fnmol.2018.00288 (PMC6121079; doi:10.3389/fnmol.2018.00288)
Supplement: Supplementary file 1 [file Table_1.xlsx]

## Sheet: miRNAs
S-Tab: miRNAs significantly DE in the comparison sALS versus HC (sRNA-Seq)
transcript_id	HT-NGS					qRT-PCR			Validated target genes
	read mean	log2FoldChange	adjusted p-value	Tgw_Disp	Trend	log2FoldChange	adjusted p-value	Trend
hsa-miR-128-3p	336.374	-2.83389	0	0.274386	down	-1.76103	4.97454e-05	down	ABCG1, BAX, CTDSP1, LGALS3
hsa-miR-151a-5p	384.48	-2.83352	0	0.27566	down	-1.23266	0.00870252	down	ARHGDIA, OTUB1
hsa-miR-223-3p	76.4927	-3.68881	0	0.275924	down	-2.05402	4.40941e-07	down	HAX1, MYL9
hsa-miR-186-5p	982.431	-3.08551	0	0.279615	down	-1.25197	1.01496e-05	down	PTTG1
hsa-miR-22-3p	7645.28	-3.46204	0	0.286233	down	-1.43551	3.02113e-06	down	BSG, CD151, LGALS9, PTMS
hsa-miR-27b-3p	70.0164	-3.79741	0	0.294731	down	-2.26995	0.0389848	down	PHB, PINK1
hsa-miR-192-5p	1441.64	-4.17386	0	0.302096	down	-0.619517	0.0804436	down
hsa-miR-30b-5p	236.949	-3.39146	0	0.318705	down	-1.93367	8.86661e-07	down
hsa-miR-26a-5p	952.546	-3.5713	0	0.337563	down	-2.18532	3.07605e-05	down	HMGA1, ITGA5, PHB, PRKCD
hsa-miR-148a-3p	113.65	-3.3989	0	0.353692	down	-2.21522	2.3399e-07	down	BAX, ITGA5
hsa-miR-451a	9810.8	-4.64058	0	0.396563	down	-2.36756	2.41547e-07	down	CDKN2D
hsa-miR-26b-5p	32.35	-5.6057	0	0.469647	down	-3.13819	4.45411e-06	down	MIEN1, MT-CO2
hsa-miR-130a-3p	149.126	-3.9926	0	0.476273	down	-2.13245	0.000988553	down	IFITM1, TGFB1
hsa-miR-16-5p	2174.42	-5.6346	0	0.541008	down	-3.77215	2.23368e-09	down	ARHGDIA, HDGF, HMGA1, ZYX
hsa-miR-144-5p	26.4482	-7.1656	0	0.664674	down	-3.71596	2.00823e-05	down
hsa-miR-15a-5p	251.762	-5.51883	0	0.700846	down	-3.73412	2.3399e-07	down	HMGA1, UCP2
hsa-miR-532-5p	172.909	-2.48093	1e-06	0.235247	down	-1.04562	6.38208e-05	down
hsa-miR-30c-5p	113.087	-2.75941	1e-06	0.278656	down	-1.89115	2.3399e-07	down	IER2, VIM
hsa-miR-182-5p	4799.97	-3.57609	1e-06	0.491078	down	-2.07022	2.67346e-07	down	FLOT1, NFKBIB, PFN1, SMARCD3
hsa-miR-23a-3p	36.5191	-2.51564	2e-06	0.236623	down	-1.06015	0.0160819	down	MT2A
hsa-miR-103a-3p	891.134	-2.78524	2e-06	0.324823	down	-0.968686	0.0116797	down
hsa-miR-93-5p	1674.66	-2.48259	3e-06	0.278422	down	-1.21008	1.77749e-06	down	RHOC
hsa-miR-25-3p	11330.9	-2.8475	3e-06	0.351913	down	-0.850063	0.185081	down
hsa-miR-425-5p	2908.32	-2.0925	4e-06	0.20466	down	-1.1949	4.16956e-06	down	TACC3
hsa-miR-15b-5p	405.055	-3.38224	7e-06	0.509398	down	-1.50874	8.73877e-05	down
hsa-miR-148b-3p	90.7518	-3.67029	7e-06	0.579116	down	-1.3472	4.16956e-06	down	ITGA5
hsa-let-7g-5p	427.681	-3.67594	7e-06	0.58297	down	-2.41086	9.54548e-08	down
hsa-let-7f-5p	455.525	-4.78525	9e-06	0.910044	down	-1.65412	0.00870252	down
hsa-miR-130b-3p	98.2273	-2.92354	1.2e-05	0.399777	down	-1.39329	9.18315e-06	down	SNAI3
hsa-miR-183-5p	66.3145	-3.61966	1.5e-05	0.590216	down	-2.2077	5.92714e-05	down	PTPA
hsa-miR-106b-3p	1532.87	-2.13093	2.9e-05	0.253861	down	-0.926974	2.02842e-06	down
hsa-miR-342-3p	67.1636	-2.56448	0.000101	0.381831	down	-1.7154	2.29056e-06	down
hsa-miR-221-3p	62.3873	-2.59083	0.000121	0.399817	down	-1.35057	0.000622891	down	BBC3, GRB10
hsa-miR-550a-3p	167.349	-2.01361	0.00023	0.276693	down	-1.22736	0.0166807	down	MAPK3
hsa-miR-151b	34.1373	-2.16275	0.000481	0.305393	down	-1.26647	0.000152053	down
hsa-let-7a-5p	2778.31	-2.45421	0.000481	0.45021	down	-1.59472	0.0497295	down	HMGA1, MYO1F, PKM, RAB40C
hsa-miR-409-3p	31.0836	-2.07732	0.000604	0.28638	down	-0.971679	0.0963264	down
hsa-miR-584-5p	138.12	-1.87591	0.00073	0.277736	down	-0.89404	0.00870252	down
hsa-miR-28-3p	235.067	-1.80523	0.00111	0.281391	down	-0.884809	0.000721579	down
hsa-miR-181a-2-3p	119.954	-1.98552	0.001516	0.353136	down	-1.62547	0.145879	down
hsa-let-7d-5p	308.437	-2.19341	0.001683	0.438822	down	-1.05022	0.0229537	down
hsa-let-7i-5p	2097.69	-2.66343	0.002067	0.668007	down	-1.09491	0.0497295	down

## Sheet: genes
S-Tab: mRNAs significantly DE in the comparison sALS versus HC (RNA-Seq)
ID	Read mean	log2FoldChange	Adjusted p-value	Associated Gene Name	Description
ENSG00000262304	19.1468	-4.75794	4.11901e-16	RP11-235E17.2
ENSG00000267576	442.04	2.42791	5.47045e-08	CTC-510F12.6
ENSG00000170296	6238.73	1.31929	6.62856e-08	GABARAP	GABA(A) receptor-associated protein [Source:HGNC Symbol;Acc:HGNC:4067]
ENSG00000279753	784.769	1.95076	6.44984e-07	AC011558.5
ENSG00000262160	312.112	1.7026	6.44984e-07	RP11-96D1.11
ENSG00000241666	26.7185	2.52261	8.66482e-07	RP3-455J7.4
ENSG00000269145	92.629	2.07109	1.43152e-06	AC007192.6
ENSG00000150991	24334.9	1.13582	1.43152e-06	UBC	ubiquitin C [Source:HGNC Symbol;Acc:HGNC:12468]
ENSG00000280064	698.697	1.72689	3.69238e-06	RP11-205M5.3
ENSG00000205155	624.469	1.2328	1.18651e-05	PSENEN	presenilin enhancer gamma secretase subunit [Source:HGNC Symbol;Acc:HGNC:30100]
ENSG00000225873	288.162	2.05174	1.60334e-05	LINC00694	long intergenic non-protein coding RNA 694 [Source:HGNC Symbol;Acc:HGNC:44570]
ENSG00000164151	197.105	-1.3989	1.83265e-05	ICE1	interactor of little elongation complex ELL subunit 1 [Source:HGNC Symbol;Acc:HGNC:29154]
ENSG00000142669	12352.4	1.33036	2.1121e-05	SH3BGRL3	SH3 domain binding glutamate-rich protein like 3 [Source:HGNC Symbol;Acc:HGNC:15568]
ENSG00000152270	188.524	-1.57382	2.1121e-05	PDE3B	phosphodiesterase 3B [Source:HGNC Symbol;Acc:HGNC:8779]
ENSG00000108523	1998.81	1.00612	2.25349e-05	RNF167	ring finger protein 167 [Source:HGNC Symbol;Acc:HGNC:24544]
ENSG00000142552	347.477	1.79642	2.28967e-05	RCN3	reticulocalbin 3 [Source:HGNC Symbol;Acc:HGNC:21145]
ENSG00000188529	256.928	-1.43831	2.78225e-05	SRSF10	serine/arginine-rich splicing factor 10 [Source:HGNC Symbol;Acc:HGNC:16713]
ENSG00000198862	76.8876	-1.81628	2.78225e-05	LTN1	listerin E3 ubiquitin protein ligase 1 [Source:HGNC Symbol;Acc:HGNC:13082]
ENSG00000087086	56531	1.38443	2.99459e-05	FTL	ferritin, light polypeptide [Source:HGNC Symbol;Acc:HGNC:3999]
ENSG00000116685	938.824	0.93444	2.99459e-05	KIAA2013	KIAA2013 [Source:HGNC Symbol;Acc:HGNC:28513]
ENSG00000224051	193.199	1.21006	3.52266e-05	CPTP	ceramide-1-phosphate transfer protein [Source:HGNC Symbol;Acc:HGNC:28116]
ENSG00000176624	116.603	-1.67628	3.65325e-05	MEX3C	mex-3 RNA binding family member C [Source:HGNC Symbol;Acc:HGNC:28040]
ENSG00000164327	229.055	-1.76639	3.70303e-05	RICTOR	RPTOR independent companion of MTOR, complex 2 [Source:HGNC Symbol;Acc:HGNC:28611]
ENSG00000142227	1656.31	0.908187	3.70726e-05	EMP3	epithelial membrane protein 3 [Source:HGNC Symbol;Acc:HGNC:3335]
ENSG00000126267	1218.92	1.21317	3.74068e-05	COX6B1	cytochrome c oxidase subunit VIb polypeptide 1 (ubiquitous) [Source:HGNC Symbol;Acc:HGNC:2280]
ENSG00000219200	1957.3	1.15876	3.74268e-05	RNASEK	ribonuclease, RNase K [Source:HGNC Symbol;Acc:HGNC:33911]
ENSG00000173064	296.589	-1.32783	3.83966e-05	HECTD4	HECT domain containing E3 ubiquitin protein ligase 4 [Source:HGNC Symbol;Acc:HGNC:26611]
ENSG00000172977	537.345	0.732277	3.94994e-05	KAT5	K(lysine) acetyltransferase 5 [Source:HGNC Symbol;Acc:HGNC:5275]
ENSG00000077463	203.244	1.27145	4.07676e-05	SIRT6	sirtuin 6 [Source:HGNC Symbol;Acc:HGNC:14934]
ENSG00000262152	21.6668	2.21259	4.07676e-05	LA16c-380H5.1
ENSG00000183340	14.0819	-2.51275	4.10383e-05	JRKL	JRK-like [Source:HGNC Symbol;Acc:HGNC:6200]
ENSG00000170043	1183.43	1.03136	4.10383e-05	TRAPPC1	trafficking protein particle complex 1 [Source:HGNC Symbol;Acc:HGNC:19894]
ENSG00000198162	119.227	-1.58036	4.10383e-05	MAN1A2	mannosidase, alpha, class 1A, member 2 [Source:HGNC Symbol;Acc:HGNC:6822]
ENSG00000137501	129.315	-1.13203	4.10383e-05	SYTL2	synaptotagmin like 2 [Source:HGNC Symbol;Acc:HGNC:15585]
ENSG00000243279	284.628	1.19474	4.10383e-05	PRAF2	PRA1 domain family member 2 [Source:HGNC Symbol;Acc:HGNC:28911]
ENSG00000228223	32.3072	-1.81682	4.10383e-05	HCG11	HLA complex group 11 (non-protein coding) [Source:HGNC Symbol;Acc:HGNC:17707]
ENSG00000124588	700.037	1.25337	4.2429e-05	NQO2	NAD(P)H dehydrogenase, quinone 2 [Source:HGNC Symbol;Acc:HGNC:7856]
ENSG00000177105	4317.56	1.36865	4.2429e-05	RHOG	ras homolog family member G [Source:HGNC Symbol;Acc:HGNC:672]
ENSG00000163534	139.724	-2.25482	4.28964e-05	FCRL1	Fc receptor-like 1 [Source:HGNC Symbol;Acc:HGNC:18509]
ENSG00000130856	47.8827	-1.51629	4.71147e-05	ZNF236	zinc finger protein 236 [Source:HGNC Symbol;Acc:HGNC:13028]
ENSG00000254838	212.318	-1.59099	5.03324e-05	GVINP1	GTPase, very large interferon inducible pseudogene 1 [Source:HGNC Symbol;Acc:HGNC:25813]
ENSG00000126777	177.395	-1.53616	5.1017e-05	KTN1	kinectin 1 [Source:HGNC Symbol;Acc:HGNC:6467]
ENSG00000163191	10812.6	1.44633	5.46572e-05	S100A11	S100 calcium binding protein A11 [Source:HGNC Symbol;Acc:HGNC:10488]
ENSG00000161944	165.322	1.49699	5.46572e-05	ASGR2	asialoglycoprotein receptor 2 [Source:HGNC Symbol;Acc:HGNC:743]
ENSG00000204356	518.134	0.946744	5.46572e-05	NELFE	negative elongation factor complex member E [Source:HGNC Symbol;Acc:HGNC:13974]
ENSG00000177156	8068.74	1.38224	5.46572e-05	TALDO1	transaldolase 1 [Source:HGNC Symbol;Acc:HGNC:11559]
ENSG00000111640	13847.4	1.10287	5.46572e-05	GAPDH	glyceraldehyde-3-phosphate dehydrogenase [Source:HGNC Symbol;Acc:HGNC:4141]
ENSG00000214212	1110.38	1.28101	5.46572e-05	C19orf38	chromosome 19 open reading frame 38 [Source:HGNC Symbol;Acc:HGNC:34073]
ENSG00000087088	534.717	0.941638	5.46572e-05	BAX	BCL2-associated X protein [Source:HGNC Symbol;Acc:HGNC:959]
ENSG00000184992	122.448	-1.29489	5.46572e-05	BRI3BP	BRI3 binding protein [Source:HGNC Symbol;Acc:HGNC:14251]
ENSG00000214530	232.128	1.55709	5.46572e-05	STARD10	StAR related lipid transfer domain containing 10 [Source:HGNC Symbol;Acc:HGNC:10666]
ENSG00000005486	472.883	0.830996	5.46572e-05	RHBDD2	rhomboid domain containing 2 [Source:HGNC Symbol;Acc:HGNC:23082]
ENSG00000237296	36.6077	-2.71271	5.75701e-05	SMG1P1	SMG1 pseudogene 1 [Source:HGNC Symbol;Acc:HGNC:44186]
ENSG00000164211	27.1639	-2.08524	5.75701e-05	STARD4	StAR related lipid transfer domain containing 4 [Source:HGNC Symbol;Acc:HGNC:18058]
ENSG00000166333	1518.13	0.899862	6.1328e-05	ILK	integrin linked kinase [Source:HGNC Symbol;Acc:HGNC:6040]
ENSG00000124570	622.635	0.861155	6.1328e-05	SERPINB6	serpin peptidase inhibitor, clade B (ovalbumin), member 6 [Source:HGNC Symbol;Acc:HGNC:8950]
ENSG00000011600	6986.06	1.41654	6.1328e-05	TYROBP	TYRO protein tyrosine kinase binding protein [Source:HGNC Symbol;Acc:HGNC:12449]
ENSG00000108518	12646.7	1.02309	6.1328e-05	PFN1	profilin 1 [Source:HGNC Symbol;Acc:HGNC:8881]
ENSG00000196923	1542.04	1.69052	6.1842e-05	PDLIM7	PDZ and LIM domain 7 [Source:HGNC Symbol;Acc:HGNC:22958]
ENSG00000135404	1452.71	0.98855	6.51008e-05	CD63	CD63 molecule [Source:HGNC Symbol;Acc:HGNC:1692]
ENSG00000261505	39.0605	-1.46403	6.51008e-05	LA16c-358B7.3
ENSG00000125430	53.3821	-1.77586	6.52642e-05	HS3ST3B1	heparan sulfate-glucosamine 3-sulfotransferase 3B1 [Source:HGNC Symbol;Acc:HGNC:5198]
ENSG00000204482	3564.29	1.31492	6.64757e-05	LST1	leukocyte specific transcript 1 [Source:HGNC Symbol;Acc:HGNC:14189]
ENSG00000185201	38087.1	1.3968	6.64816e-05	IFITM2	interferon induced transmembrane protein 2 [Source:HGNC Symbol;Acc:HGNC:5413]
ENSG00000143110	1062.75	0.955028	6.93836e-05	C1orf162	chromosome 1 open reading frame 162 [Source:HGNC Symbol;Acc:HGNC:28344]
ENSG00000273018	7.21138	-2.88964	6.93836e-05	CTD-2303H24.2
ENSG00000152332	266.233	-1.53371	6.93836e-05	UHMK1	U2AF homology motif (UHM) kinase 1 [Source:HGNC Symbol;Acc:HGNC:19683]
ENSG00000169692	367.708	1.34281	6.93836e-05	AGPAT2	1-acylglycerol-3-phosphate O-acyltransferase 2 [Source:HGNC Symbol;Acc:HGNC:325]
ENSG00000113742	157.188	-1.678	7.56668e-05	CPEB4	cytoplasmic polyadenylation element binding protein 4 [Source:HGNC Symbol;Acc:HGNC:21747]
ENSG00000213654	7484.44	1.18737	7.79411e-05	GPSM3	G-protein signaling modulator 3 [Source:HGNC Symbol;Acc:HGNC:13945]
ENSG00000149311	645.558	-1.68959	7.79411e-05	ATM	ATM serine/threonine kinase [Source:HGNC Symbol;Acc:HGNC:795]
ENSG00000271605	101.163	1.12339	7.79411e-05	MILR1	mast cell immunoglobulin-like receptor 1 [Source:HGNC Symbol;Acc:HGNC:27570]
ENSG00000249971	57.5876	2.67343	7.79411e-05	RP11-256P1.1
ENSG00000281183	6.84064	-2.69013	8.15829e-05	NPTN-IT1	NPTN intronic transcript 1 [Source:HGNC Symbol;Acc:HGNC:45091]
ENSG00000256223	18.2614	-1.98841	8.35813e-05	ZNF10	zinc finger protein 10 [Source:HGNC Symbol;Acc:HGNC:12879]
ENSG00000176973	474.244	1.08203	8.35813e-05	FAM89B	family with sequence similarity 89 member B [Source:HGNC Symbol;Acc:HGNC:16708]
ENSG00000128011	190.547	1.58221	8.35813e-05	LRFN1	leucine rich repeat and fibronectin type III domain containing 1 [Source:HGNC Symbol;Acc:HGNC:29290]
ENSG00000215252	396.693	-2.15615	8.35813e-05	GOLGA8B	golgin A8 family member B [Source:HGNC Symbol;Acc:HGNC:31973]
ENSG00000279767	175.996	1.88796	8.35813e-05	AL513523.2
ENSG00000177674	1623.85	1.28954	9.09058e-05	AGTRAP	angiotensin II receptor-associated protein [Source:HGNC Symbol;Acc:HGNC:13539]
ENSG00000154760	185.127	-0.909783	9.59882e-05	SLFN13	schlafen family member 13 [Source:HGNC Symbol;Acc:HGNC:26481]
ENSG00000090905	244.734	-1.44718	9.59882e-05	TNRC6A	trinucleotide repeat containing 6A [Source:HGNC Symbol;Acc:HGNC:11969]
ENSG00000249978	6.62169	-2.88693	9.79701e-05	TRGV7	T cell receptor gamma variable 7 (pseudogene) [Source:HGNC Symbol;Acc:HGNC:12293]
ENSG00000168813	57.3136	-2.07419	9.79701e-05	ZNF507	zinc finger protein 507 [Source:HGNC Symbol;Acc:HGNC:23783]
ENSG00000142186	893.683	0.962112	0.000103733	SCYL1	SCY1-like, kinase-like 1 [Source:HGNC Symbol;Acc:HGNC:14372]
ENSG00000137767	1187.78	1.01085	0.000103733	SQRDL	sulfide quinone reductase-like (yeast) [Source:HGNC Symbol;Acc:HGNC:20390]
ENSG00000211584	260.432	1.2569	0.000103733	SLC48A1	solute carrier family 48 (heme transporter), member 1 [Source:HGNC Symbol;Acc:HGNC:26035]
ENSG00000130724	1668.29	1.32908	0.000104896	CHMP2A	charged multivesicular body protein 2A [Source:HGNC Symbol;Acc:HGNC:30216]
ENSG00000173200	354.822	-1.23489	0.000109346	PARP15	poly(ADP-ribose) polymerase family member 15 [Source:HGNC Symbol;Acc:HGNC:26876]
ENSG00000135968	166.085	-1.41216	0.000114549	GCC2	GRIP and coiled-coil domain containing 2 [Source:HGNC Symbol;Acc:HGNC:23218]
ENSG00000066336	7280.55	1.39709	0.000122121	SPI1	Spi-1 proto-oncogene [Source:HGNC Symbol;Acc:HGNC:11241]
ENSG00000196154	5723.59	1.17993	0.000122121	S100A4	S100 calcium binding protein A4 [Source:HGNC Symbol;Acc:HGNC:10494]
ENSG00000197448	2222.59	0.729795	0.000122121	GSTK1	glutathione S-transferase kappa 1 [Source:HGNC Symbol;Acc:HGNC:16906]
ENSG00000127824	2131.09	1.15209	0.000122121	TUBA4A	tubulin alpha 4a [Source:HGNC Symbol;Acc:HGNC:12407]
ENSG00000135506	3381.1	0.995034	0.000122121	OS9	osteosarcoma amplified 9, endoplasmic reticulum lectin [Source:HGNC Symbol;Acc:HGNC:16994]
ENSG00000108256	486.289	-1.26323	0.000122121	NUFIP2	nuclear fragile X mental retardation protein interacting protein 2 [Source:HGNC Symbol;Acc:HGNC:17634]
ENSG00000137207	1359.36	0.975593	0.000122179	YIPF3	Yip1 domain family member 3 [Source:HGNC Symbol;Acc:HGNC:21023]
ENSG00000160305	325.09	-1.35394	0.000122179	DIP2A	disco interacting protein 2 homolog A [Source:HGNC Symbol;Acc:HGNC:17217]
ENSG00000152818	392.382	-1.5113	0.000123926	UTRN	utrophin [Source:HGNC Symbol;Acc:HGNC:12635]
ENSG00000136319	53.5581	-1.21622	0.000123926	TTC5	tetratricopeptide repeat domain 5 [Source:HGNC Symbol;Acc:HGNC:19274]
ENSG00000145494	206.293	1.21125	0.000123926	NDUFS6	NADH:ubiquinone oxidoreductase subunit S6 [Source:HGNC Symbol;Acc:HGNC:7713]
ENSG00000257315	7.58213	-2.74444	0.000123926	ZBED6	zinc finger, BED-type containing 6 [Source:HGNC Symbol;Acc:HGNC:33273]
ENSG00000159840	10411.9	1.49154	0.000123926	ZYX	zyxin [Source:HGNC Symbol;Acc:HGNC:13200]
ENSG00000175073	228.199	-1.09568	0.000123926	VCPIP1	valosin containing protein (p97)/p47 complex interacting protein 1 [Source:HGNC Symbol;Acc:HGNC:30897]
ENSG00000013810	1840.4	1.00338	0.000123926	TACC3	transforming, acidic coiled-coil containing protein 3 [Source:HGNC Symbol;Acc:HGNC:11524]
ENSG00000160211	2002.68	1.27153	0.000123926	G6PD	glucose-6-phosphate dehydrogenase [Source:HGNC Symbol;Acc:HGNC:4057]
ENSG00000185825	1289.47	1.02524	0.000123926	BCAP31	B-cell receptor-associated protein 31 [Source:HGNC Symbol;Acc:HGNC:16695]
ENSG00000068650	326.805	-1.40603	0.000123926	ATP11A	ATPase, class VI, type 11A [Source:HGNC Symbol;Acc:HGNC:13552]
ENSG00000188211	7.6153	-2.74895	0.000123926	NCR3LG1	natural killer cell cytotoxicity receptor 3 ligand 1 [Source:HGNC Symbol;Acc:HGNC:42400]
ENSG00000158517	7575.81	1.3879	0.000123926	NCF1	neutrophil cytosolic factor 1 [Source:HGNC Symbol;Acc:HGNC:7660]
ENSG00000205352	3236.67	0.92329	0.000123926	PRR13	proline rich 13 [Source:HGNC Symbol;Acc:HGNC:24528]
ENSG00000111348	19645.4	0.973111	0.000123926	ARHGDIB	Rho GDP dissociation inhibitor (GDI) beta [Source:HGNC Symbol;Acc:HGNC:679]
ENSG00000109107	276.889	1.03538	0.000124731	ALDOC	aldolase, fructose-bisphosphate C [Source:HGNC Symbol;Acc:HGNC:418]
ENSG00000164088	1347.66	0.881553	0.000126224	PPM1M	protein phosphatase, Mg2+/Mn2+ dependent 1M [Source:HGNC Symbol;Acc:HGNC:26506]
ENSG00000160014	3137.61	0.675174	0.000128628	CALM3	calmodulin 3 (phosphorylase kinase, delta) [Source:HGNC Symbol;Acc:HGNC:1449]
ENSG00000155189	43.6871	-1.51543	0.000128628	AGPAT5	1-acylglycerol-3-phosphate O-acyltransferase 5 [Source:HGNC Symbol;Acc:HGNC:20886]
ENSG00000053918	406.113	0.786817	0.000128628	KCNQ1	potassium channel, voltage gated KQT-like subfamily Q, member 1 [Source:HGNC Symbol;Acc:HGNC:6294]
ENSG00000073050	384.874	0.760722	0.000128904	XRCC1	X-ray repair complementing defective repair in Chinese hamster cells 1 [Source:HGNC Symbol;Acc:HGNC:12828]
ENSG00000174903	2708.06	0.962252	0.000128904	RAB1B	RAB1B, member RAS oncogene family [Source:HGNC Symbol;Acc:HGNC:18370]
ENSG00000213047	29.9782	-2.04019	0.000132144	DENND1B	DENN/MADD domain containing 1B [Source:HGNC Symbol;Acc:HGNC:28404]
ENSG00000034152	2460.03	1.15689	0.00013385	MAP2K3	mitogen-activated protein kinase kinase 3 [Source:HGNC Symbol;Acc:HGNC:6843]
ENSG00000159720	2701.02	1.12655	0.000134223	ATP6V0D1	ATPase, H+ transporting, lysosomal 38kDa, V0 subunit d1 [Source:HGNC Symbol;Acc:HGNC:13724]
ENSG00000100365	4803.35	1.51746	0.000136283	NCF4	neutrophil cytosolic factor 4 [Source:HGNC Symbol;Acc:HGNC:7662]
ENSG00000011009	690.595	0.981734	0.000142072	LYPLA2	lysophospholipase II [Source:HGNC Symbol;Acc:HGNC:6738]
ENSG00000147162	1779.11	-1.4274	0.000143462	OGT	O-linked N-acetylglucosamine (GlcNAc) transferase [Source:HGNC Symbol;Acc:HGNC:8127]
ENSG00000265206	810.933	1.42079	0.00014469	RP5-1171I10.5
ENSG00000277203	463.897	1.18955	0.00014469	F8A1	coagulation factor VIII-associated 1 [Source:HGNC Symbol;Acc:HGNC:3547]
ENSG00000277791	1171.74	1.0978	0.00014469	PSMB3	proteasome subunit beta 3 [Source:HGNC Symbol;Acc:HGNC:9540]
ENSG00000015285	5464.76	1.33701	0.00014469	WAS	Wiskott-Aldrich syndrome [Source:HGNC Symbol;Acc:HGNC:12731]
ENSG00000131051	1048.69	-0.856131	0.00014469	RBM39	RNA binding motif protein 39 [Source:HGNC Symbol;Acc:HGNC:15923]
ENSG00000172757	9498.87	0.844598	0.00014469	CFL1	cofilin 1 (non-muscle) [Source:HGNC Symbol;Acc:HGNC:1874]
ENSG00000137161	2670.05	1.12594	0.00014469	CNPY3	canopy FGF signaling regulator 3 [Source:HGNC Symbol;Acc:HGNC:11968]
ENSG00000076944	3009.29	1.25702	0.00014469	STXBP2	syntaxin binding protein 2 [Source:HGNC Symbol;Acc:HGNC:11445]
ENSG00000015133	931.424	-0.738461	0.00014469	CCDC88C	coiled-coil domain containing 88C [Source:HGNC Symbol;Acc:HGNC:19967]
ENSG00000149925	9615.18	1.18656	0.00014469	ALDOA	aldolase, fructose-bisphosphate A [Source:HGNC Symbol;Acc:HGNC:414]
ENSG00000163221	1210.29	1.66673	0.00014469	S100A12	S100 calcium binding protein A12 [Source:HGNC Symbol;Acc:HGNC:10489]
ENSG00000134884	365.301	-1.52546	0.00014469	ARGLU1	arginine and glutamate rich 1 [Source:HGNC Symbol;Acc:HGNC:25482]
ENSG00000144228	179.617	-1.4933	0.000145066	SPOPL	speckle type POZ protein like [Source:HGNC Symbol;Acc:HGNC:27934]
ENSG00000186566	347.41	-1.06978	0.000145066	GPATCH8	G-patch domain containing 8 [Source:HGNC Symbol;Acc:HGNC:29066]
ENSG00000163220	32794.2	1.53634	0.000145066	S100A9	S100 calcium binding protein A9 [Source:HGNC Symbol;Acc:HGNC:10499]
ENSG00000123836	83.7889	-1.41153	0.000145066	PFKFB2	6-phosphofructo-2-kinase/fructose-2,6-biphosphatase 2 [Source:HGNC Symbol;Acc:HGNC:8873]
ENSG00000167645	298.918	1.07405	0.000145066	YIF1B	Yip1 interacting factor homolog B (S. cerevisiae) [Source:HGNC Symbol;Acc:HGNC:30511]
ENSG00000121281	854.791	-1.28174	0.000145066	ADCY7	adenylate cyclase 7 [Source:HGNC Symbol;Acc:HGNC:238]
ENSG00000243156	91.4546	-1.44005	0.000146738	MICAL3	microtubule associated monooxygenase, calponin and LIM domain containing 3 [Source:HGNC Symbol;Acc:HGNC:24694]
ENSG00000042493	1246.82	1.20638	0.000149758	CAPG	capping protein (actin filament), gelsolin-like [Source:HGNC Symbol;Acc:HGNC:1474]
ENSG00000111669	2446.39	0.920688	0.000149758	TPI1	triosephosphate isomerase 1 [Source:HGNC Symbol;Acc:HGNC:12009]
ENSG00000149131	305.822	1.72918	0.000150403	SERPING1	serpin peptidase inhibitor, clade G (C1 inhibitor), member 1 [Source:HGNC Symbol;Acc:HGNC:1228]
ENSG00000114857	636.088	-1.60912	0.000150403	NKTR	natural killer cell triggering receptor [Source:HGNC Symbol;Acc:HGNC:7833]
ENSG00000197713	47.6997	-1.75355	0.000151268	RPE	ribulose-5-phosphate-3-epimerase [Source:HGNC Symbol;Acc:HGNC:10293]
ENSG00000162191	1129.72	0.957744	0.000152514	UBXN1	UBX domain protein 1 [Source:HGNC Symbol;Acc:HGNC:18402]
ENSG00000167996	34817.2	1.23251	0.000154161	FTH1	ferritin, heavy polypeptide 1 [Source:HGNC Symbol;Acc:HGNC:3976]
ENSG00000108479	197.521	1.46476	0.000159137	GALK1	galactokinase 1 [Source:HGNC Symbol;Acc:HGNC:4118]
ENSG00000185046	34.4041	2.73272	0.000164292	ANKS1B	ankyrin repeat and sterile alpha motif domain containing 1B [Source:HGNC Symbol;Acc:HGNC:24600]
ENSG00000003436	26.1055	-1.91064	0.000165887	TFPI	tissue factor pathway inhibitor [Source:HGNC Symbol;Acc:HGNC:11760]
ENSG00000089693	1481.78	1.22503	0.000168578	MLF2	myeloid leukemia factor 2 [Source:HGNC Symbol;Acc:HGNC:7126]
ENSG00000166326	456.654	-0.83973	0.000168662	TRIM44	tripartite motif containing 44 [Source:HGNC Symbol;Acc:HGNC:19016]
ENSG00000130725	446.078	1.1476	0.000168662	UBE2M	ubiquitin conjugating enzyme E2M [Source:HGNC Symbol;Acc:HGNC:12491]
ENSG00000132471	3701.63	1.11502	0.000169675	WBP2	WW domain binding protein 2 [Source:HGNC Symbol;Acc:HGNC:12738]
ENSG00000267281	83.7397	1.25139	0.000173501	RP11-793H13.10
ENSG00000101445	472.1	-0.880711	0.000173754	PPP1R16B	protein phosphatase 1 regulatory subunit 16B [Source:HGNC Symbol;Acc:HGNC:15850]
ENSG00000104870	3834.46	1.26397	0.000174091	FCGRT	Fc fragment of IgG, receptor, transporter, alpha [Source:HGNC Symbol;Acc:HGNC:3621]
ENSG00000189077	575.989	1.31898	0.000174327	TMEM120A	transmembrane protein 120A [Source:HGNC Symbol;Acc:HGNC:21697]
ENSG00000040933	581.15	-1.00086	0.000174327	INPP4A	inositol polyphosphate-4-phosphatase type I A [Source:HGNC Symbol;Acc:HGNC:6074]
ENSG00000157954	887.265	0.490383	0.000179542	WIPI2	WD repeat domain, phosphoinositide interacting 2 [Source:HGNC Symbol;Acc:HGNC:32225]
ENSG00000269243	590.85	1.00288	0.000179542	CTD-2231E14.8
ENSG00000141480	8078.54	1.08211	0.000180297	ARRB2	arrestin, beta 2 [Source:HGNC Symbol;Acc:HGNC:712]
ENSG00000116001	235.535	-1.411	0.000183309	TIA1	TIA1 cytotoxic granule-associated RNA binding protein [Source:HGNC Symbol;Acc:HGNC:11802]
ENSG00000055609	351.52	-1.69405	0.000183309	KMT2C	lysine (K)-specific methyltransferase 2C [Source:HGNC Symbol;Acc:HGNC:13726]
ENSG00000204438	224.72	0.949819	0.000186316	GPANK1	G-patch domain and ankyrin repeats 1 [Source:HGNC Symbol;Acc:HGNC:13920]
ENSG00000146433	154.798	-1.66495	0.000192021	TMEM181	transmembrane protein 181 [Source:HGNC Symbol;Acc:HGNC:20958]
ENSG00000205307	483.756	1.64137	0.000192021	SAP25	Sin3A associated protein 25kDa [Source:HGNC Symbol;Acc:HGNC:41908]
ENSG00000059588	166.388	-1.18196	0.000192021	TARBP1	TAR (HIV-1) RNA binding protein 1 [Source:HGNC Symbol;Acc:HGNC:11568]
ENSG00000279496	825.467	1.41012	0.000192021	CTC-251I16.1
ENSG00000183401	366.567	1.09765	0.000192021	CCDC159	coiled-coil domain containing 159 [Source:HGNC Symbol;Acc:HGNC:26996]
ENSG00000151247	98.6756	-1.21894	0.000192021	EIF4E	eukaryotic translation initiation factor 4E [Source:HGNC Symbol;Acc:HGNC:3287]
ENSG00000204472	1459.4	1.14017	0.000192021	AIF1	allograft inflammatory factor 1 [Source:HGNC Symbol;Acc:HGNC:352]
ENSG00000204310	818.988	0.767561	0.000197424	AGPAT1	1-acylglycerol-3-phosphate O-acyltransferase 1 [Source:HGNC Symbol;Acc:HGNC:324]
ENSG00000182957	514.194	-1.60693	0.000197428	SPATA13	spermatogenesis associated 13 [Source:HGNC Symbol;Acc:HGNC:23222]
ENSG00000115325	555.907	1.15387	0.000197428	DOK1	docking protein 1 [Source:HGNC Symbol;Acc:HGNC:2990]
ENSG00000155304	48.7695	-1.73483	0.000197567	HSPA13	heat shock protein family A (Hsp70) member 13 [Source:HGNC Symbol;Acc:HGNC:11375]
ENSG00000180539	312.341	1.07762	0.000198771	C9orf139	chromosome 9 open reading frame 139 [Source:HGNC Symbol;Acc:HGNC:31426]
ENSG00000042753	487.277	1.10987	0.000198771	AP2S1	adaptor related protein complex 2 sigma 1 subunit [Source:HGNC Symbol;Acc:HGNC:565]
ENSG00000123329	5336.99	1.20722	0.000199482	ARHGAP9	Rho GTPase activating protein 9 [Source:HGNC Symbol;Acc:HGNC:14130]
ENSG00000152219	61.7038	-1.63802	0.000203651	ARL14EP	ADP ribosylation factor like GTPase 14 effector protein [Source:HGNC Symbol;Acc:HGNC:26798]
ENSG00000105329	3420.54	1.06088	0.000203651	TGFB1	transforming growth factor beta 1 [Source:HGNC Symbol;Acc:HGNC:11766]
ENSG00000144579	2883.13	0.850055	0.000203651	CTDSP1	CTD small phosphatase 1 [Source:HGNC Symbol;Acc:HGNC:21614]
ENSG00000156017	24.9382	-2.05605	0.000203651	CARNMT1	carnosine N-methyltransferase 1 [Source:HGNC Symbol;Acc:HGNC:23435]
ENSG00000064601	2141.17	1.03058	0.000203651	CTSA	cathepsin A [Source:HGNC Symbol;Acc:HGNC:9251]
ENSG00000254559	16.3019	2.7254	0.000204589	RP11-304M2.5
ENSG00000161203	2515.89	0.976401	0.000204589	AP2M1	adaptor related protein complex 2, mu 1 subunit [Source:HGNC Symbol;Acc:HGNC:564]
ENSG00000164031	95.005	-1.86237	0.000206026	DNAJB14	DnaJ heat shock protein family (Hsp40) member B14 [Source:HGNC Symbol;Acc:HGNC:25881]
ENSG00000114353	10760.4	0.935273	0.000206026	GNAI2	guanine nucleotide binding protein (G protein), alpha inhibiting activity polypeptide 2 [Source:HGNC Symbol;Acc:HGNC:4385]
ENSG00000127870	145.371	-1.45844	0.000206026	RNF6	ring finger protein (C3H2C3 type) 6 [Source:HGNC Symbol;Acc:HGNC:10069]
ENSG00000111679	6518.73	0.956168	0.000206477	PTPN6	protein tyrosine phosphatase, non-receptor type 6 [Source:HGNC Symbol;Acc:HGNC:9658]
ENSG00000159377	1139.47	0.716352	0.000211979	PSMB4	proteasome subunit beta 4 [Source:HGNC Symbol;Acc:HGNC:9541]
ENSG00000116288	622.191	0.691104	0.000216442	PARK7	parkinson protein 7 [Source:HGNC Symbol;Acc:HGNC:16369]
ENSG00000124203	152.164	-1.31524	0.000216521	ZNF831	zinc finger protein 831 [Source:HGNC Symbol;Acc:HGNC:16167]
ENSG00000182150	34.9453	-1.65071	0.000216973	ERCC6L2	excision repair cross-complementation group 6 like 2 [Source:HGNC Symbol;Acc:HGNC:26922]
ENSG00000185262	1113.34	1.23049	0.000218833	UBALD2	UBA-like domain containing 2 [Source:HGNC Symbol;Acc:HGNC:28438]
ENSG00000006712	641.122	0.942859	0.000218833	PAF1	PAF1 homolog, Paf1/RNA polymerase II complex component [Source:HGNC Symbol;Acc:HGNC:25459]
ENSG00000147813	423.637	1.52114	0.000218833	NAPRT	nicotinate phosphoribosyltransferase [Source:HGNC Symbol;Acc:HGNC:30450]
ENSG00000172845	336.186	-1.52888	0.000218833	SP3	Sp3 transcription factor [Source:HGNC Symbol;Acc:HGNC:11208]
ENSG00000167770	987.642	0.966658	0.000218996	OTUB1	OTU deubiquitinase, ubiquitin aldehyde binding 1 [Source:HGNC Symbol;Acc:HGNC:23077]
ENSG00000123144	906.174	0.99716	0.000218996	C19orf43	chromosome 19 open reading frame 43 [Source:HGNC Symbol;Acc:HGNC:28424]
ENSG00000129292	230.467	-1.27006	0.000219386	PHF20L1	PHD finger protein 20-like 1 [Source:HGNC Symbol;Acc:HGNC:24280]
ENSG00000184209	230.259	0.973259	0.000219386	SNRNP35	small nuclear ribonucleoprotein, U11/U12 35kDa subunit [Source:HGNC Symbol;Acc:HGNC:30852]
ENSG00000175573	523.62	1.02666	0.000219386	C11orf68	chromosome 11 open reading frame 68 [Source:HGNC Symbol;Acc:HGNC:28801]
ENSG00000196247	42.481	-2.00572	0.000225039	ZNF107	zinc finger protein 107 [Source:HGNC Symbol;Acc:HGNC:12887]
ENSG00000132704	102.558	-1.56421	0.000231858	FCRL2	Fc receptor-like 2 [Source:HGNC Symbol;Acc:HGNC:14875]
ENSG00000133317	99.6058	1.04846	0.000234219	LGALS12	lectin, galactoside-binding, soluble, 12 [Source:HGNC Symbol;Acc:HGNC:15788]
ENSG00000112701	257.121	-1.43686	0.000234219	SENP6	SUMO1/sentrin specific peptidase 6 [Source:HGNC Symbol;Acc:HGNC:20944]
ENSG00000086504	381.555	1.02363	0.000237759	MRPL28	mitochondrial ribosomal protein L28 [Source:HGNC Symbol;Acc:HGNC:14484]
ENSG00000064490	428.625	1.15002	0.000237759	RFXANK	regulatory factor X associated ankyrin containing protein [Source:HGNC Symbol;Acc:HGNC:9987]
ENSG00000110583	187.01	-0.833712	0.000244734	NAA40	N(alpha)-acetyltransferase 40, NatD catalytic subunit [Source:HGNC Symbol;Acc:HGNC:25845]
ENSG00000131669	2380.05	1.15123	0.00024674	NINJ1	ninjurin 1 [Source:HGNC Symbol;Acc:HGNC:7824]
ENSG00000103187	12917.7	0.96782	0.00024674	COTL1	coactosin-like F-actin binding protein 1 [Source:HGNC Symbol;Acc:HGNC:18304]
ENSG00000072778	1584.39	1.05444	0.00024674	ACADVL	acyl-CoA dehydrogenase, very long chain [Source:HGNC Symbol;Acc:HGNC:92]
ENSG00000142657	4131.41	1.14322	0.000251888	PGD	phosphogluconate dehydrogenase [Source:HGNC Symbol;Acc:HGNC:8891]
ENSG00000260465	57.4246	1.79482	0.000259095	RP11-63M22.2
ENSG00000126768	281.666	1.03818	0.000259147	TIMM17B	translocase of inner mitochondrial membrane 17 homolog B (yeast) [Source:HGNC Symbol;Acc:HGNC:17310]
ENSG00000102265	1249.78	1.23764	0.000266318	TIMP1	TIMP metallopeptidase inhibitor 1 [Source:HGNC Symbol;Acc:HGNC:11820]
ENSG00000102007	1718.76	1.41355	0.000279526	PLP2	proteolipid protein 2 (colonic epithelium-enriched) [Source:HGNC Symbol;Acc:HGNC:9087]
ENSG00000086102	257.163	-0.760141	0.000279526	NFX1	nuclear transcription factor, X-box binding 1 [Source:HGNC Symbol;Acc:HGNC:7803]
ENSG00000165661	142.114	-1.18777	0.000279526	QSOX2	quiescin sulfhydryl oxidase 2 [Source:HGNC Symbol;Acc:HGNC:30249]
ENSG00000214078	1688.46	0.867404	0.000279526	CPNE1	copine I [Source:HGNC Symbol;Acc:HGNC:2314]
ENSG00000163931	9599.82	1.21125	0.000279526	TKT	transketolase [Source:HGNC Symbol;Acc:HGNC:11834]
ENSG00000177463	345.378	-1.65816	0.000279949	NR2C2	nuclear receptor subfamily 2 group C member 2 [Source:HGNC Symbol;Acc:HGNC:7972]
ENSG00000184677	475.031	-0.984041	0.000279949	ZBTB40	zinc finger and BTB domain containing 40 [Source:HGNC Symbol;Acc:HGNC:29045]
ENSG00000004059	1183.62	0.811559	0.000283169	ARF5	ADP ribosylation factor 5 [Source:HGNC Symbol;Acc:HGNC:658]
ENSG00000127952	176.244	0.891258	0.000291854	STYXL1	serine/threonine/tyrosine interacting-like 1 [Source:HGNC Symbol;Acc:HGNC:18165]
ENSG00000105402	1694.01	1.20638	0.000291854	NAPA	NSF attachment protein alpha [Source:HGNC Symbol;Acc:HGNC:7641]
ENSG00000263020	163.02	1.35263	0.000291854	XXbac-BPG32J3.22
ENSG00000106261	240.3	-1.15858	0.000291854	ZKSCAN1	zinc finger with KRAB and SCAN domains 1 [Source:HGNC Symbol;Acc:HGNC:13101]
ENSG00000125971	792.751	1.02986	0.000292629	DYNLRB1	dynein, light chain, roadblock-type 1 [Source:HGNC Symbol;Acc:HGNC:15468]
ENSG00000109062	2997.86	0.950938	0.000292629	SLC9A3R1	solute carrier family 9, subfamily A (NHE3, cation proton antiporter 3), member 3 regulator 1 [Source:HGNC Symbol;Acc:HGNC:11075]
ENSG00000085449	169.826	-1.5133	0.000293175	WDFY1	WD repeat and FYVE domain containing 1 [Source:HGNC Symbol;Acc:HGNC:20451]
ENSG00000077549	3889.36	0.734875	0.000295252	CAPZB	capping protein (actin filament) muscle Z-line, beta [Source:HGNC Symbol;Acc:HGNC:1491]
ENSG00000177989	290.298	1.41879	0.000297292	ODF3B	outer dense fiber of sperm tails 3B [Source:HGNC Symbol;Acc:HGNC:34388]
ENSG00000157106	582.707	-1.41127	0.000297292	SMG1	SMG1 phosphatidylinositol 3-kinase-related kinase [Source:HGNC Symbol;Acc:HGNC:30045]
ENSG00000132549	231.298	-1.01459	0.000297292	VPS13B	vacuolar protein sorting 13 homolog B (yeast) [Source:HGNC Symbol;Acc:HGNC:2183]
ENSG00000124177	180.953	-1.4807	0.000297292	CHD6	chromodomain helicase DNA binding protein 6 [Source:HGNC Symbol;Acc:HGNC:19057]
ENSG00000141574	3328.38	1.44358	0.000298007	SECTM1	secreted and transmembrane 1 [Source:HGNC Symbol;Acc:HGNC:10707]
ENSG00000266412	3539.41	-1.11211	0.000301123	NCOA4	nuclear receptor coactivator 4 [Source:HGNC Symbol;Acc:HGNC:7671]
ENSG00000213937	147.682	1.60576	0.000301123	CLDN9	claudin 9 [Source:HGNC Symbol;Acc:HGNC:2051]
ENSG00000269220	169.767	0.907544	0.000301123	LINC00528	long intergenic non-protein coding RNA 528 [Source:HGNC Symbol;Acc:HGNC:26875]
ENSG00000158019	303.57	0.940188	0.000301123	BRE	brain and reproductive organ-expressed (TNFRSF1A modulator) [Source:HGNC Symbol;Acc:HGNC:1106]
ENSG00000241553	3284.54	0.971776	0.000301123	ARPC4	actin related protein 2/3 complex subunit 4 [Source:HGNC Symbol;Acc:HGNC:707]
ENSG00000158966	4.91916	-2.64005	0.000301123	CACHD1	cache domain containing 1 [Source:HGNC Symbol;Acc:HGNC:29314]
ENSG00000023902	2167.18	0.930531	0.000301123	PLEKHO1	pleckstrin homology domain containing O1 [Source:HGNC Symbol;Acc:HGNC:24310]
ENSG00000166398	158.376	-1.19932	0.000301123	KIAA0355	KIAA0355 [Source:HGNC Symbol;Acc:HGNC:29016]
ENSG00000072818	3037.86	0.971309	0.000301123	ACAP1	ArfGAP with coiled-coil, ankyrin repeat and PH domains 1 [Source:HGNC Symbol;Acc:HGNC:16467]
ENSG00000130429	4429.51	0.95944	0.000301123	ARPC1B	actin related protein 2/3 complex subunit 1B [Source:HGNC Symbol;Acc:HGNC:704]
ENSG00000115685	469.71	0.713381	0.000301123	PPP1R7	protein phosphatase 1 regulatory subunit 7 [Source:HGNC Symbol;Acc:HGNC:9295]
ENSG00000164938	400.942	-1.14623	0.000301123	TP53INP1	tumor protein p53 inducible nuclear protein 1 [Source:HGNC Symbol;Acc:HGNC:18022]
ENSG00000263264	147.925	-1.05803	0.000308876	CTB-133G6.1
ENSG00000171291	41.5477	-2.00099	0.0003255	ZNF439	zinc finger protein 439 [Source:HGNC Symbol;Acc:HGNC:20873]
ENSG00000135596	2051.24	0.985309	0.000327465	MICAL1	microtubule associated monooxygenase, calponin and LIM domain containing 1 [Source:HGNC Symbol;Acc:HGNC:20619]
ENSG00000167397	197.907	0.900988	0.000338263	VKORC1	vitamin K epoxide reductase complex subunit 1 [Source:HGNC Symbol;Acc:HGNC:23663]
ENSG00000089327	3744.48	0.876789	0.000338263	FXYD5	FXYD domain containing ion transport regulator 5 [Source:HGNC Symbol;Acc:HGNC:4029]
ENSG00000170340	77.1926	-1.72624	0.000340358	B3GNT2	UDP-GlcNAc:betaGal beta-1,3-N-acetylglucosaminyltransferase 2 [Source:HGNC Symbol;Acc:HGNC:15629]
ENSG00000158869	3042.48	1.07328	0.00034115	FCER1G	Fc fragment of IgE, high affinity I, receptor for; gamma polypeptide [Source:HGNC Symbol;Acc:HGNC:3611]
ENSG00000173171	636.052	1.02855	0.000346945	MTX1	metaxin 1 [Source:HGNC Symbol;Acc:HGNC:7504]
ENSG00000133030	739.992	-0.861035	0.000351703	MPRIP	myosin phosphatase Rho interacting protein [Source:HGNC Symbol;Acc:HGNC:30321]
ENSG00000175265	338.64	-1.47947	0.000354156	GOLGA8A	golgin A8 family member A [Source:HGNC Symbol;Acc:HGNC:31972]
ENSG00000178719	2255.23	1.35155	0.000354948	GRINA	glutamate receptor, ionotropic, N-methyl D-aspartate-associated protein 1 (glutamate binding) [Source:HGNC Symbol;Acc:HGNC:4589]
ENSG00000185885	5523.59	1.0219	0.000354948	IFITM1	interferon induced transmembrane protein 1 [Source:HGNC Symbol;Acc:HGNC:5412]
ENSG00000058673	881.242	-1.36474	0.000355357	ZC3H11A	zinc finger CCCH-type containing 11A [Source:HGNC Symbol;Acc:HGNC:29093]
ENSG00000112200	113.4	-1.29406	0.000361904	ZNF451	zinc finger protein 451 [Source:HGNC Symbol;Acc:HGNC:21091]
ENSG00000167261	1710.34	1.04386	0.000362494	DPEP2	dipeptidase 2 [Source:HGNC Symbol;Acc:HGNC:23028]
ENSG00000162825	50.6236	-1.41752	0.00036297	NBPF20	neuroblastoma breakpoint family member 20 [Source:HGNC Symbol;Acc:HGNC:32000]
ENSG00000092010	3150.72	0.901818	0.000368517	PSME1	proteasome activator subunit 1 [Source:HGNC Symbol;Acc:HGNC:9568]
ENSG00000091073	395.333	0.98925	0.000368517	DTX2	deltex 2, E3 ubiquitin ligase [Source:HGNC Symbol;Acc:HGNC:15973]
ENSG00000177191	385.089	1.51384	0.000368517	B3GNT8	UDP-GlcNAc:betaGal beta-1,3-N-acetylglucosaminyltransferase 8 [Source:HGNC Symbol;Acc:HGNC:24139]
ENSG00000141086	106.377	1.62916	0.000368517	CTRL	chymotrypsin-like [Source:HGNC Symbol;Acc:HGNC:2524]
ENSG00000049541	203.592	0.80192	0.000368517	RFC2	replication factor C subunit 2 [Source:HGNC Symbol;Acc:HGNC:9970]
ENSG00000076662	8763.21	1.18774	0.000368517	ICAM3	intercellular adhesion molecule 3 [Source:HGNC Symbol;Acc:HGNC:5346]
ENSG00000095564	182.284	-1.87867	0.000368517	BTAF1	B-TFIID TATA-box binding protein associated factor 1 [Source:HGNC Symbol;Acc:HGNC:17307]
ENSG00000122359	5318.96	1.02105	0.000374247	ANXA11	annexin A11 [Source:HGNC Symbol;Acc:HGNC:535]
ENSG00000047634	26.2288	-1.98506	0.000374247	SCML1	sex comb on midleg-like 1 (Drosophila) [Source:HGNC Symbol;Acc:HGNC:10580]
ENSG00000040199	32.9682	-2.15978	0.000374247	PHLPP2	PH domain and leucine rich repeat protein phosphatase 2 [Source:HGNC Symbol;Acc:HGNC:29149]
ENSG00000232815	43.9615	1.71689	0.000378584	DUX4L50	double homeobox 4 like 50, pseudogene [Source:HGNC Symbol;Acc:HGNC:51788]
ENSG00000173327	1791.68	1.12283	0.000380399	MAP3K11	mitogen-activated protein kinase kinase kinase 11 [Source:HGNC Symbol;Acc:HGNC:6850]
ENSG00000267303	352.654	1.24924	0.000380399	CTD-2369P2.12
ENSG00000160075	1138.25	0.781325	0.000380399	SSU72	SSU72 homolog, RNA polymerase II CTD phosphatase [Source:HGNC Symbol;Acc:HGNC:25016]
ENSG00000013441	482.517	-1.51777	0.00038054	CLK1	CDC like kinase 1 [Source:HGNC Symbol;Acc:HGNC:2068]
ENSG00000132589	6017.68	1.1543	0.000383843	FLOT2	flotillin 2 [Source:HGNC Symbol;Acc:HGNC:3758]
ENSG00000187837	193.097	1.34112	0.000385402	HIST1H1C	histone cluster 1, H1c [Source:HGNC Symbol;Acc:HGNC:4716]
ENSG00000064489	137.79	1.63337	0.000391696	BORCS8-MEF2B	BORCS8-MEF2B readthrough [Source:HGNC Symbol;Acc:HGNC:39979]
ENSG00000142046	384.742	1.1422	0.000393963	TMEM91	transmembrane protein 91 [Source:HGNC Symbol;Acc:HGNC:32393]
ENSG00000011454	154.63	-1.19382	0.000395672	RABGAP1	RAB GTPase activating protein 1 [Source:HGNC Symbol;Acc:HGNC:17155]
ENSG00000144674	142.96	-1.55646	0.0003995	GOLGA4	golgin A4 [Source:HGNC Symbol;Acc:HGNC:4427]
ENSG00000135048	382.862	-1.11627	0.000403238	TMEM2	transmembrane protein 2 [Source:HGNC Symbol;Acc:HGNC:11869]
ENSG00000100201	5016.61	-1.16685	0.000405869	DDX17	DEAD (Asp-Glu-Ala-Asp) box helicase 17 [Source:HGNC Symbol;Acc:HGNC:2740]
ENSG00000163788	443.965	-1.49758	0.000405869	SNRK	SNF related kinase [Source:HGNC Symbol;Acc:HGNC:30598]
ENSG00000171777	2650.83	1.18406	0.00040893	RASGRP4	RAS guanyl releasing protein 4 [Source:HGNC Symbol;Acc:HGNC:18958]
ENSG00000120725	105.768	1.04653	0.000421483	SIL1	SIL1 nucleotide exchange factor [Source:HGNC Symbol;Acc:HGNC:24624]
ENSG00000185219	147.444	-0.871418	0.000421483	ZNF445	zinc finger protein 445 [Source:HGNC Symbol;Acc:HGNC:21018]
ENSG00000101439	2798.69	1.05084	0.000421483	CST3	cystatin C [Source:HGNC Symbol;Acc:HGNC:2475]
ENSG00000179526	875.189	1.57311	0.000421769	SHARPIN	SHANK associated RH domain interactor [Source:HGNC Symbol;Acc:HGNC:25321]
ENSG00000130592	13871.9	1.1972	0.000434276	LSP1	lymphocyte-specific protein 1 [Source:HGNC Symbol;Acc:HGNC:6707]
ENSG00000125970	1654.11	0.947369	0.00043441	RALY	RALY heterogeneous nuclear ribonucleoprotein [Source:HGNC Symbol;Acc:HGNC:15921]
ENSG00000271383	861.328	-0.896323	0.00043441	NBPF19	neuroblastoma breakpoint family member 19 [Source:HGNC Symbol;Acc:HGNC:31999]
ENSG00000122694	2417.45	0.894147	0.00043441	GLIPR2	GLI pathogenesis-related 2 [Source:HGNC Symbol;Acc:HGNC:18007]
ENSG00000051523	4283.74	1.14556	0.000435991	CYBA	cytochrome b-245, alpha polypeptide [Source:HGNC Symbol;Acc:HGNC:2577]
ENSG00000203879	1931.37	0.852646	0.000435991	GDI1	GDP dissociation inhibitor 1 [Source:HGNC Symbol;Acc:HGNC:4226]
ENSG00000182484	1090.96	0.892347	0.000439503	WASH6P	WAS protein family homolog 6 pseudogene [Source:HGNC Symbol;Acc:HGNC:31685]
ENSG00000149932	533.454	0.881522	0.000446154	TMEM219	transmembrane protein 219 [Source:HGNC Symbol;Acc:HGNC:25201]
ENSG00000177888	18.8904	-2.24763	0.000453906	ZBTB41	zinc finger and BTB domain containing 41 [Source:HGNC Symbol;Acc:HGNC:24819]
ENSG00000211456	212.027	-1.47038	0.000453906	SACM1L	SAC1 suppressor of actin mutations 1-like (yeast) [Source:HGNC Symbol;Acc:HGNC:17059]
ENSG00000105520	1183.02	1.17434	0.000453906	PLPPR2	phospholipid phosphatase related 2 [Source:HGNC Symbol;Acc:HGNC:29566]
ENSG00000163492	5.13575	-2.53363	0.000453906	CCDC141	coiled-coil domain containing 141 [Source:HGNC Symbol;Acc:HGNC:26821]
ENSG00000157540	303.681	-1.3901	0.000453906	DYRK1A	dual specificity tyrosine-(Y)-phosphorylation regulated kinase 1A [Source:HGNC Symbol;Acc:HGNC:3091]
ENSG00000106348	2845.34	1.11263	0.000474312	IMPDH1	IMP (inosine 5''-monophosphate) dehydrogenase 1 [Source:HGNC Symbol;Acc:HGNC:6052]
ENSG00000213347	234.095	1.11498	0.000474629	MXD3	MAX dimerization protein 3 [Source:HGNC Symbol;Acc:HGNC:14008]
ENSG00000085491	77.0038	-1.59377	0.000474683	SLC25A24	solute carrier family 25 (mitochondrial carrier; phosphate carrier), member 24 [Source:HGNC Symbol;Acc:HGNC:20662]
ENSG00000272316	22.6832	-1.95289	0.00047475	XXbac-BPGBPG55C20.2
ENSG00000132522	933.672	1.09376	0.00047475	GPS2	G protein pathway suppressor 2 [Source:HGNC Symbol;Acc:HGNC:4550]
ENSG00000162236	576.675	0.978321	0.000476144	STX5	syntaxin 5 [Source:HGNC Symbol;Acc:HGNC:11440]
ENSG00000085563	51.7416	-1.73967	0.000476144	ABCB1	ATP binding cassette subfamily B member 1 [Source:HGNC Symbol;Acc:HGNC:40]
ENSG00000137492	207.745	-1.41539	0.00048391	PRKRIR	protein-kinase, interferon-inducible double stranded RNA dependent inhibitor, repressor of (P58 repressor) [Source:HGNC Symbol;Acc:HGNC:9440]
ENSG00000110344	288.692	-1.42807	0.00048391	UBE4A	ubiquitination factor E4A [Source:HGNC Symbol;Acc:HGNC:12499]
ENSG00000181274	2578.59	0.936669	0.000485198	FRAT2	frequently rearranged in advanced T-cell lymphomas 2 [Source:HGNC Symbol;Acc:HGNC:16048]
ENSG00000125734	956.381	0.969567	0.000485203	GPR108	G protein-coupled receptor 108 [Source:HGNC Symbol;Acc:HGNC:17829]
ENSG00000134852	47.8579	-1.49864	0.000488869	CLOCK	clock circadian regulator [Source:HGNC Symbol;Acc:HGNC:2082]
ENSG00000151553	95.7292	-1.74094	0.000495532	FAM160B1	family with sequence similarity 160 member B1 [Source:HGNC Symbol;Acc:HGNC:29320]
ENSG00000198888	32775.2	1.06733	0.000500661	MT-ND1	mitochondrially encoded NADH:ubiquinone oxidoreductase core subunit 1 [Source:HGNC Symbol;Acc:HGNC:7455]
ENSG00000111885	172.62	-1.52182	0.000504714	MAN1A1	mannosidase, alpha, class 1A, member 1 [Source:HGNC Symbol;Acc:HGNC:6821]
ENSG00000168137	477.484	-0.925674	0.000504714	SETD5	SET domain containing 5 [Source:HGNC Symbol;Acc:HGNC:25566]
ENSG00000065243	158.613	-1.71004	0.000504714	PKN2	protein kinase N2 [Source:HGNC Symbol;Acc:HGNC:9406]
ENSG00000105963	573.663	1.24525	0.000504714	ADAP1	ArfGAP with dual PH domains 1 [Source:HGNC Symbol;Acc:HGNC:16486]
ENSG00000131149	274.679	-1.06163	0.000504714	GSE1	Gse1 coiled-coil protein [Source:HGNC Symbol;Acc:HGNC:28979]
ENSG00000004864	34.7117	-1.57446	0.000504714	SLC25A13	solute carrier family 25 (aspartate/glutamate carrier), member 13 [Source:HGNC Symbol;Acc:HGNC:10983]
ENSG00000100417	130.279	0.708942	0.000504714	PMM1	phosphomannomutase 1 [Source:HGNC Symbol;Acc:HGNC:9114]
ENSG00000110876	9627.97	0.983179	0.000504714	SELPLG	selectin P ligand [Source:HGNC Symbol;Acc:HGNC:10722]
ENSG00000135720	249.438	-1.69669	0.000504714	DYNC1LI2	dynein, cytoplasmic 1, light intermediate chain 2 [Source:HGNC Symbol;Acc:HGNC:2966]
ENSG00000186501	509.368	0.826615	0.000504714	TMEM222	transmembrane protein 222 [Source:HGNC Symbol;Acc:HGNC:25363]
ENSG00000110719	4285.1	1.27033	0.000504714	TCIRG1	T-cell, immune regulator 1, ATPase, H+ transporting, lysosomal V0 subunit A3 [Source:HGNC Symbol;Acc:HGNC:11647]
ENSG00000173114	40.0154	-2.17169	0.000504714	LRRN3	leucine rich repeat neuronal 3 [Source:HGNC Symbol;Acc:HGNC:17200]
ENSG00000141522	2845.19	1.0559	0.000504714	ARHGDIA	Rho GDP dissociation inhibitor (GDI) alpha [Source:HGNC Symbol;Acc:HGNC:678]
ENSG00000173480	45.2592	-1.86562	0.000504714	ZNF417	zinc finger protein 417 [Source:HGNC Symbol;Acc:HGNC:20646]
ENSG00000152217	28.6444	-1.54807	0.000506197	SETBP1	SET binding protein 1 [Source:HGNC Symbol;Acc:HGNC:15573]
ENSG00000111371	692.873	-1.49427	0.000507296	SLC38A1	solute carrier family 38 member 1 [Source:HGNC Symbol;Acc:HGNC:13447]
ENSG00000204389	3662.96	1.23637	0.000507296	HSPA1A	heat shock protein family A (Hsp70) member 1A [Source:HGNC Symbol;Acc:HGNC:5232]
ENSG00000169230	1580.13	0.963174	0.000507296	PRELID1	PRELI domain containing 1 [Source:HGNC Symbol;Acc:HGNC:30255]
ENSG00000110446	857.688	1.17117	0.000507296	SLC15A3	solute carrier family 15 (oligopeptide transporter), member 3 [Source:HGNC Symbol;Acc:HGNC:18068]
ENSG00000281649	227.269	-1.47039	0.000508318	EBLN3	endogenous Bornavirus-like nucleoprotein 3 [Source:HGNC Symbol;Acc:HGNC:50682]
ENSG00000162881	223.246	1.37837	0.000508318	OXER1	oxoeicosanoid (OXE) receptor 1 [Source:HGNC Symbol;Acc:HGNC:24884]
ENSG00000175274	1167.99	1.28173	0.000513564	TP53I11	tumor protein p53 inducible protein 11 [Source:HGNC Symbol;Acc:HGNC:16842]
ENSG00000085514	2844.92	1.03979	0.000520709	PILRA	paired immunoglobin-like type 2 receptor alpha [Source:HGNC Symbol;Acc:HGNC:20396]
ENSG00000233232	9.80704	2.29933	0.000523095	NPIPB7	nuclear pore complex interacting protein family member B7 [Source:HGNC Symbol;Acc:HGNC:33832]
ENSG00000025708	2121.23	1.26572	0.000523553	TYMP	thymidine phosphorylase [Source:HGNC Symbol;Acc:HGNC:3148]
ENSG00000126247	3213.23	0.962538	0.000524078	CAPNS1	calpain, small subunit 1 [Source:HGNC Symbol;Acc:HGNC:1481]
ENSG00000156738	562.846	-1.50136	0.000524955	MS4A1	membrane-spanning 4-domains, subfamily A, member 1 [Source:HGNC Symbol;Acc:HGNC:7315]
ENSG00000257151	10.5732	-2.22517	0.000524958	PWAR6	Prader Willi/Angelman region RNA 6 [Source:HGNC Symbol;Acc:HGNC:49129]
ENSG00000112242	138.327	-1.52053	0.000527831	E2F3	E2F transcription factor 3 [Source:HGNC Symbol;Acc:HGNC:3115]
ENSG00000189159	1322.72	1.14681	0.000527831	HN1	hematological and neurological expressed 1 [Source:HGNC Symbol;Acc:HGNC:14569]
ENSG00000279019	3.94823	-2.52739	NA	RP11-407G23.2
ENSG00000103502	846.07	0.848161	0.00052818	CDIPT	CDP-diacylglycerol--inositol 3-phosphatidyltransferase [Source:HGNC Symbol;Acc:HGNC:1769]
ENSG00000205744	1903.53	1.02122	0.000529338	DENND1C	DENN/MADD domain containing 1C [Source:HGNC Symbol;Acc:HGNC:26225]
ENSG00000184675	38.5852	-1.30697	0.000529338	AMER1	APC membrane recruitment protein 1 [Source:HGNC Symbol;Acc:HGNC:26837]
ENSG00000166046	245.846	-1.75174	0.000530478	TCP11L2	t-complex 11, testis-specific-like 2 [Source:HGNC Symbol;Acc:HGNC:28627]
ENSG00000175334	479.625	0.575322	0.000533495	BANF1	barrier to autointegration factor 1 [Source:HGNC Symbol;Acc:HGNC:17397]
ENSG00000069667	183.465	-1.40019	0.000533495	RORA	RAR-related orphan receptor A [Source:HGNC Symbol;Acc:HGNC:10258]
ENSG00000175467	971.377	0.972066	0.00053597	SART1	squamous cell carcinoma antigen recognized by T-cells 1 [Source:HGNC Symbol;Acc:HGNC:10538]
ENSG00000100815	105.356	-1.05168	0.000540062	TRIP11	thyroid hormone receptor interactor 11 [Source:HGNC Symbol;Acc:HGNC:12305]
ENSG00000075399	462.719	1.21685	0.000540062	VPS9D1	VPS9 domain containing 1 [Source:HGNC Symbol;Acc:HGNC:13526]
ENSG00000112561	904.295	1.0209	0.000542034	TFEB	transcription factor EB [Source:HGNC Symbol;Acc:HGNC:11753]
ENSG00000198736	3776.36	1.27556	0.000542034	MSRB1	methionine sulfoxide reductase B1 [Source:HGNC Symbol;Acc:HGNC:14133]
ENSG00000128524	546.083	0.964914	0.000542034	ATP6V1F	ATPase, H+ transporting, lysosomal 14kDa, V1 subunit F [Source:HGNC Symbol;Acc:HGNC:16832]
ENSG00000105223	840.367	0.904383	0.000542996	PLD3	phospholipase D family member 3 [Source:HGNC Symbol;Acc:HGNC:17158]
ENSG00000247626	31.1273	-1.70693	0.000544221	MARS2	methionyl-tRNA synthetase 2, mitochondrial [Source:HGNC Symbol;Acc:HGNC:25133]
ENSG00000099785	847.21	1.19857	0.000544221	MARCH2	membrane associated ring-CH-type finger 2 [Source:HGNC Symbol;Acc:HGNC:28038]
ENSG00000005810	442.115	-1.14637	0.000544221	MYCBP2	MYC binding protein 2, E3 ubiquitin protein ligase [Source:HGNC Symbol;Acc:HGNC:23386]
ENSG00000010818	297.922	-1.30289	0.000546321	HIVEP2	human immunodeficiency virus type I enhancer binding protein 2 [Source:HGNC Symbol;Acc:HGNC:4921]
ENSG00000198945	92.7614	-1.67372	0.000546321	L3MBTL3	l(3)mbt-like 3 (Drosophila) [Source:HGNC Symbol;Acc:HGNC:23035]
ENSG00000125912	579.099	0.929396	0.000546891	NCLN	nicalin [Source:HGNC Symbol;Acc:HGNC:26923]
ENSG00000063245	854.431	1.14112	0.00054702	EPN1	epsin 1 [Source:HGNC Symbol;Acc:HGNC:21604]
ENSG00000127603	1104.25	-1.20068	0.000549412	MACF1	microtubule-actin crosslinking factor 1 [Source:HGNC Symbol;Acc:HGNC:13664]
ENSG00000179943	139.142	0.98392	0.000549751	FIZ1	FLT3-interacting zinc finger 1 [Source:HGNC Symbol;Acc:HGNC:25917]
ENSG00000146094	2913.22	1.25641	0.000549751	DOK3	docking protein 3 [Source:HGNC Symbol;Acc:HGNC:24583]
ENSG00000138449	411.601	-1.04035	0.000549751	SLC40A1	solute carrier family 40 (iron-regulated transporter), member 1 [Source:HGNC Symbol;Acc:HGNC:10909]
ENSG00000109103	1098.59	0.84141	0.000549751	UNC119	unc-119 lipid binding chaperone [Source:HGNC Symbol;Acc:HGNC:12565]
ENSG00000266642	229.59	1.45201	0.000549751	RP11-20B24.4
ENSG00000139620	123.621	-0.8415	0.000549751	KANSL2	KAT8 regulatory NSL complex subunit 2 [Source:HGNC Symbol;Acc:HGNC:26024]
ENSG00000206172	1.61237e+06	1.9502	0.000549751	HBA1	hemoglobin subunit alpha 1 [Source:HGNC Symbol;Acc:HGNC:4823]
ENSG00000222041	104.691	1.26601	0.000549751	LINC00152	long intergenic non-protein coding RNA 152 [Source:HGNC Symbol;Acc:HGNC:28717]
ENSG00000166860	68.5329	-1.45749	0.000549751	ZBTB39	zinc finger and BTB domain containing 39 [Source:HGNC Symbol;Acc:HGNC:29014]
ENSG00000103490	759.729	1.30599	0.000554295	PYCARD	PYD and CARD domain containing [Source:HGNC Symbol;Acc:HGNC:16608]
ENSG00000282418	16.2183	2.263	0.000554295	RP11-496N12.9
ENSG00000066933	76.8314	-1.18789	0.000555098	MYO9A	myosin IXA [Source:HGNC Symbol;Acc:HGNC:7608]
ENSG00000136051	199.853	-1.64146	0.000558931	KIAA1033	KIAA1033 [Source:HGNC Symbol;Acc:HGNC:29174]
ENSG00000170242	196.444	-1.22566	0.000559947	USP47	ubiquitin specific peptidase 47 [Source:HGNC Symbol;Acc:HGNC:20076]
ENSG00000094975	74.3481	-1.5385	0.000559947	SUCO	SUN domain containing ossification factor [Source:HGNC Symbol;Acc:HGNC:1240]
ENSG00000100294	55.3146	1.32697	0.000561425	MCAT	malonyl-CoA-acyl carrier protein transacylase [Source:HGNC Symbol;Acc:HGNC:29622]
ENSG00000161011	2661.91	0.828064	0.000566612	SQSTM1	sequestosome 1 [Source:HGNC Symbol;Acc:HGNC:11280]
ENSG00000101972	527.892	-1.22489	0.000568914	STAG2	stromal antigen 2 [Source:HGNC Symbol;Acc:HGNC:11355]
ENSG00000164054	3969.9	0.858525	0.000571221	SHISA5	shisa family member 5 [Source:HGNC Symbol;Acc:HGNC:30376]
ENSG00000113240	147.428	-1.34223	0.000571221	CLK4	CDC like kinase 4 [Source:HGNC Symbol;Acc:HGNC:13659]
ENSG00000023892	2022.02	0.947785	0.000571221	DEF6	DEF6, guanine nucleotide exchange factor [Source:HGNC Symbol;Acc:HGNC:2760]
ENSG00000170909	825.541	1.12926	0.000571609	OSCAR	osteoclast associated, immunoglobulin-like receptor [Source:HGNC Symbol;Acc:HGNC:29960]
ENSG00000213719	4533.32	0.961174	0.000577956	CLIC1	chloride intracellular channel 1 [Source:HGNC Symbol;Acc:HGNC:2062]
ENSG00000185697	102.572	-1.59713	0.000578033	MYBL1	v-myb avian myeloblastosis viral oncogene homolog-like 1 [Source:HGNC Symbol;Acc:HGNC:7547]
ENSG00000060491	1548.47	1.11175	0.000580242	OGFR	opioid growth factor receptor [Source:HGNC Symbol;Acc:HGNC:15768]
ENSG00000143570	557.537	0.750301	0.000581825	SLC39A1	solute carrier family 39 (zinc transporter), member 1 [Source:HGNC Symbol;Acc:HGNC:12876]
ENSG00000116691	491.481	1.26536	0.000581825	MIIP	migration and invasion inhibitory protein [Source:HGNC Symbol;Acc:HGNC:25715]
ENSG00000267317	70.1932	1.11235	0.000582831	CTB-25B13.12
ENSG00000107957	109.322	-0.842912	0.000588846	SH3PXD2A	SH3 and PX domains 2A [Source:HGNC Symbol;Acc:HGNC:23664]
ENSG00000060971	1009.19	0.946219	0.000592617	ACAA1	acetyl-CoA acyltransferase 1 [Source:HGNC Symbol;Acc:HGNC:82]
ENSG00000140992	372.746	-1.41262	0.000592617	PDPK1	3-phosphoinositide dependent protein kinase 1 [Source:HGNC Symbol;Acc:HGNC:8816]
ENSG00000160948	1127.87	1.09043	0.000598028	VPS28	vacuolar protein sorting 28 homolog (S. cerevisiae) [Source:HGNC Symbol;Acc:HGNC:18178]
ENSG00000158825	1480.28	1.30431	0.000598359	CDA	cytidine deaminase [Source:HGNC Symbol;Acc:HGNC:1712]
ENSG00000105711	47.1957	1.39688	0.000599387	SCN1B	sodium channel, voltage gated, type I beta subunit [Source:HGNC Symbol;Acc:HGNC:10586]
ENSG00000160218	343.045	-1.27934	0.000609734	TRAPPC10	trafficking protein particle complex 10 [Source:HGNC Symbol;Acc:HGNC:11868]
ENSG00000171522	170.733	-1.27118	0.000611899	PTGER4	prostaglandin E receptor 4 [Source:HGNC Symbol;Acc:HGNC:9596]
ENSG00000067225	5770.05	0.856801	0.000611899	PKM	pyruvate kinase, muscle [Source:HGNC Symbol;Acc:HGNC:9021]
ENSG00000169738	212.875	0.905046	0.000613386	DCXR	dicarbonyl/L-xylulose reductase [Source:HGNC Symbol;Acc:HGNC:18985]
ENSG00000048392	137.955	-1.56686	0.000613386	RRM2B	ribonucleotide reductase M2 B (TP53 inducible) [Source:HGNC Symbol;Acc:HGNC:17296]
ENSG00000198466	162.161	-1.09604	0.000613386	ZNF587	zinc finger protein 587 [Source:HGNC Symbol;Acc:HGNC:30955]
ENSG00000106591	49.0597	-1.29667	0.000621545	MRPL32	mitochondrial ribosomal protein L32 [Source:HGNC Symbol;Acc:HGNC:14035]
ENSG00000143575	453.581	0.74394	0.000621972	HAX1	HCLS1 associated protein X-1 [Source:HGNC Symbol;Acc:HGNC:16915]
ENSG00000281490	54.2756	-1.59398	0.00063014	CICP14	capicua transcriptional repressor pseudogene 14 [Source:HGNC Symbol;Acc:HGNC:38542]
ENSG00000083444	619.565	1.1229	0.00063014	PLOD1	procollagen-lysine, 2-oxoglutarate 5-dioxygenase 1 [Source:HGNC Symbol;Acc:HGNC:9081]
ENSG00000100284	978.489	1.15373	0.00063014	TOM1	target of myb1 membrane trafficking protein [Source:HGNC Symbol;Acc:HGNC:11982]
ENSG00000123612	4.7036	-2.47769	NA	ACVR1C	activin A receptor type IC [Source:HGNC Symbol;Acc:HGNC:18123]
ENSG00000064933	28.1989	-1.69771	0.000630816	PMS1	PMS1 homolog 1, mismatch repair system component [Source:HGNC Symbol;Acc:HGNC:9121]
ENSG00000206503	34657.7	0.956651	0.000633519	HLA-A	major histocompatibility complex, class I, A [Source:HGNC Symbol;Acc:HGNC:4931]
ENSG00000156127	128.417	1.06046	0.000634144	BATF	basic leucine zipper transcription factor, ATF-like [Source:HGNC Symbol;Acc:HGNC:958]
ENSG00000106771	140.703	-1.35917	0.000641845	TMEM245	transmembrane protein 245 [Source:HGNC Symbol;Acc:HGNC:1363]
ENSG00000064547	1511.68	1.3474	0.000641845	LPAR2	lysophosphatidic acid receptor 2 [Source:HGNC Symbol;Acc:HGNC:3168]
ENSG00000120306	553.533	1.3567	0.000644042	CYSTM1	cysteine-rich transmembrane module containing 1 [Source:HGNC Symbol;Acc:HGNC:30239]
ENSG00000071553	1235.09	0.759451	0.00064419	ATP6AP1	ATPase, H+ transporting, lysosomal accessory protein 1 [Source:HGNC Symbol;Acc:HGNC:868]
ENSG00000074319	554.487	0.685408	0.000645686	TSG101	tumor susceptibility 101 [Source:HGNC Symbol;Acc:HGNC:15971]
ENSG00000117410	1843.51	1.04171	0.000652237	ATP6V0B	ATPase, H+ transporting, lysosomal 21kDa, V0 subunit b [Source:HGNC Symbol;Acc:HGNC:861]
ENSG00000100429	420.746	1.09434	0.000654401	HDAC10	histone deacetylase 10 [Source:HGNC Symbol;Acc:HGNC:18128]
ENSG00000147168	5526.1	0.871962	0.000654401	IL2RG	interleukin 2 receptor subunit gamma [Source:HGNC Symbol;Acc:HGNC:6010]
ENSG00000010030	65.5395	1.71881	0.000656448	ETV7	ets variant 7 [Source:HGNC Symbol;Acc:HGNC:18160]
ENSG00000185482	121.503	1.0154	0.000660028	STAC3	SH3 and cysteine rich domain 3 [Source:HGNC Symbol;Acc:HGNC:28423]
ENSG00000198858	7996.88	1.23189	0.000664383	R3HDM4	R3H domain containing 4 [Source:HGNC Symbol;Acc:HGNC:28270]
ENSG00000143321	2117.74	0.949816	0.000665681	HDGF	hepatoma-derived growth factor [Source:HGNC Symbol;Acc:HGNC:4856]
ENSG00000168283	73.028	-1.74718	0.000671942	BMI1	BMI1 proto-oncogene, polycomb ring finger [Source:HGNC Symbol;Acc:HGNC:1066]
ENSG00000185339	93.7583	1.32303	0.00067731	TCN2	transcobalamin 2 [Source:HGNC Symbol;Acc:HGNC:11653]
ENSG00000173933	980.128	0.760162	0.000679541	RBM4	RNA binding motif protein 4 [Source:HGNC Symbol;Acc:HGNC:9901]
ENSG00000006534	669.007	1.06197	0.000682441	ALDH3B1	aldehyde dehydrogenase 3 family member B1 [Source:HGNC Symbol;Acc:HGNC:410]
ENSG00000182809	88.2142	1.43498	0.000684843	CRIP2	cysteine-rich protein 2 [Source:HGNC Symbol;Acc:HGNC:2361]
ENSG00000182158	172.135	-1.0475	0.000684843	CREB3L2	cAMP responsive element binding protein 3-like 2 [Source:HGNC Symbol;Acc:HGNC:23720]
ENSG00000262664	162.069	1.18835	0.000684843	OVCA2	ovarian tumor suppressor candidate 2 [Source:HGNC Symbol;Acc:HGNC:24203]
ENSG00000143970	203.507	-1.3906	0.000687378	ASXL2	additional sex combs like 2, transcriptional regulator [Source:HGNC Symbol;Acc:HGNC:23805]
ENSG00000260735	50.2658	-1.28284	0.000688037	RP11-72I8.1
ENSG00000128340	9099.57	0.875668	0.000691067	RAC2	ras-related C3 botulinum toxin substrate 2 (rho family, small GTP binding protein Rac2) [Source:HGNC Symbol;Acc:HGNC:9802]
ENSG00000234353	88.399	1.59073	0.000691067	AP000347.4
ENSG00000163155	74.845	1.30067	0.000703452	LYSMD1	LysM, putative peptidoglycan-binding, domain containing 1 [Source:HGNC Symbol;Acc:HGNC:32070]
ENSG00000248099	41.2067	1.71037	0.000704268	INSL3	insulin like 3 [Source:HGNC Symbol;Acc:HGNC:6086]
ENSG00000172531	2436.36	0.823967	0.000717207	PPP1CA	protein phosphatase 1, catalytic subunit, alpha isozyme [Source:HGNC Symbol;Acc:HGNC:9281]
ENSG00000112406	408.815	-1.26193	0.000722935	HECA	hdc homolog, cell cycle regulator [Source:HGNC Symbol;Acc:HGNC:21041]
ENSG00000141429	200.13	-1.17543	0.000726498	GALNT1	polypeptide N-acetylgalactosaminyltransferase 1 [Source:HGNC Symbol;Acc:HGNC:4123]
ENSG00000185658	144.529	-1.43201	0.000726498	BRWD1	bromodomain and WD repeat domain containing 1 [Source:HGNC Symbol;Acc:HGNC:12760]
ENSG00000117335	1163.72	-1.39807	0.000726498	CD46	CD46 molecule, complement regulatory protein [Source:HGNC Symbol;Acc:HGNC:6953]
ENSG00000105220	1313.87	0.80547	0.000730373	GPI	glucose-6-phosphate isomerase [Source:HGNC Symbol;Acc:HGNC:4458]
ENSG00000180549	399.888	1.3814	0.000730945	FUT7	fucosyltransferase 7 (alpha (1,3) fucosyltransferase) [Source:HGNC Symbol;Acc:HGNC:4018]
ENSG00000116539	271.454	-1.34837	0.000730945	ASH1L	ash1 (absent, small, or homeotic)-like (Drosophila) [Source:HGNC Symbol;Acc:HGNC:19088]
ENSG00000267554	9.27844	-2.35697	0.000731388	RP11-686D22.10
ENSG00000267601	80.6688	1.36612	0.000735383	RP11-323N12.5
ENSG00000254505	419.416	0.706542	0.000735383	CHMP4A	charged multivesicular body protein 4A [Source:HGNC Symbol;Acc:HGNC:20274]
ENSG00000111321	768.907	1.08936	0.000745636	LTBR	lymphotoxin beta receptor [Source:HGNC Symbol;Acc:HGNC:6718]
ENSG00000125826	1322.2	0.980385	0.000745636	RBCK1	RanBP-type and C3HC4-type zinc finger containing 1 [Source:HGNC Symbol;Acc:HGNC:15864]
ENSG00000159339	1937.7	1.40296	0.000745636	PADI4	peptidyl arginine deiminase, type IV [Source:HGNC Symbol;Acc:HGNC:18368]
ENSG00000101365	600.335	0.767813	0.000745636	IDH3B	isocitrate dehydrogenase 3 (NAD+) beta [Source:HGNC Symbol;Acc:HGNC:5385]
ENSG00000168300	141.99	-1.67157	0.000756971	PCMTD1	protein-L-isoaspartate (D-aspartate) O-methyltransferase domain containing 1 [Source:HGNC Symbol;Acc:HGNC:30483]
ENSG00000148700	690.766	-1.62264	0.000756971	ADD3	adducin 3 [Source:HGNC Symbol;Acc:HGNC:245]
ENSG00000184863	822.959	-0.749863	0.00076014	RBM33	RNA binding motif protein 33 [Source:HGNC Symbol;Acc:HGNC:27223]
ENSG00000058799	378.648	0.885181	0.00076386	YIPF1	Yip1 domain family member 1 [Source:HGNC Symbol;Acc:HGNC:25231]
ENSG00000122490	465.413	1.10839	0.000764428	PQLC1	PQ loop repeat containing 1 [Source:HGNC Symbol;Acc:HGNC:26188]
ENSG00000052749	655.69	0.968851	0.000767221	RRP12	ribosomal RNA processing 12 homolog [Source:HGNC Symbol;Acc:HGNC:29100]
ENSG00000169926	1854.59	-0.79694	0.000767221	KLF13	Kruppel-like factor 13 [Source:HGNC Symbol;Acc:HGNC:13672]
ENSG00000175938	316.396	0.833406	0.000767221	ORAI3	ORAI calcium release-activated calcium modulator 3 [Source:HGNC Symbol;Acc:HGNC:28185]
ENSG00000163349	538.234	-1.12329	0.000767221	HIPK1	homeodomain interacting protein kinase 1 [Source:HGNC Symbol;Acc:HGNC:19006]
ENSG00000261221	233.537	1.16014	0.000768357	ZNF865	zinc finger protein 865 [Source:HGNC Symbol;Acc:HGNC:38705]
ENSG00000171222	133.709	1.25545	0.000768357	SCAND1	SCAN domain containing 1 [Source:HGNC Symbol;Acc:HGNC:10566]
ENSG00000104915	996.356	1.18716	0.000768381	STX10	syntaxin 10 [Source:HGNC Symbol;Acc:HGNC:11428]
ENSG00000054267	207.363	-1.63343	0.000769765	ARID4B	AT-rich interaction domain 4B [Source:HGNC Symbol;Acc:HGNC:15550]
ENSG00000115020	165.397	-1.62461	0.000772421	PIKFYVE	phosphoinositide kinase, FYVE finger containing [Source:HGNC Symbol;Acc:HGNC:23785]
ENSG00000126759	3162.41	1.20166	0.000776748	CFP	complement factor properdin [Source:HGNC Symbol;Acc:HGNC:8864]
ENSG00000053438	4.34159	-2.41337	NA	NNAT	neuronatin [Source:HGNC Symbol;Acc:HGNC:7860]
ENSG00000082014	408.886	1.13277	0.000780673	SMARCD3	SWI/SNF related, matrix associated, actin dependent regulator of chromatin, subfamily d, member 3 [Source:HGNC Symbol;Acc:HGNC:11108]
ENSG00000104231	41.7761	-1.29024	0.000789465	ZFAND1	zinc finger, AN1-type domain 1 [Source:HGNC Symbol;Acc:HGNC:25858]
ENSG00000116221	299.79	0.967685	0.000789465	MRPL37	mitochondrial ribosomal protein L37 [Source:HGNC Symbol;Acc:HGNC:14034]
ENSG00000183308	10.7317	2.44223	0.000791923	AC005037.3
ENSG00000128513	41.9562	-1.34087	0.000796653	POT1	protection of telomeres 1 [Source:HGNC Symbol;Acc:HGNC:17284]
ENSG00000013364	3517.1	1.03663	0.000796856	MVP	major vault protein [Source:HGNC Symbol;Acc:HGNC:7531]
ENSG00000138592	288.85	-1.00077	0.000796856	USP8	ubiquitin specific peptidase 8 [Source:HGNC Symbol;Acc:HGNC:12631]
ENSG00000048828	742.992	-0.937442	0.000796856	FAM120A	family with sequence similarity 120A [Source:HGNC Symbol;Acc:HGNC:13247]
ENSG00000134982	124.358	-1.41731	0.00079864	APC	adenomatous polyposis coli [Source:HGNC Symbol;Acc:HGNC:583]
ENSG00000023445	357.647	-1.43614	0.000816098	BIRC3	baculoviral IAP repeat containing 3 [Source:HGNC Symbol;Acc:HGNC:591]
ENSG00000268043	234.385	-1.39863	0.000818234	NBPF12	neuroblastoma breakpoint family member 12 [Source:HGNC Symbol;Acc:HGNC:24297]
ENSG00000197779	33.1144	-1.66927	0.000820394	ZNF81	zinc finger protein 81 [Source:HGNC Symbol;Acc:HGNC:13156]
ENSG00000268903	2360.11	1.61102	0.000820935	RP11-34P13.15
ENSG00000101160	2929.35	0.763343	0.000820935	CTSZ	cathepsin Z [Source:HGNC Symbol;Acc:HGNC:2547]
ENSG00000282416	1977.69	1.6274	0.000820935	LLNLF-173C4.2
ENSG00000165929	245.017	-1.55141	0.00082384	TC2N	tandem C2 domains, nuclear [Source:HGNC Symbol;Acc:HGNC:19859]
ENSG00000177666	1486.48	1.10068	0.000828788	PNPLA2	patatin like phospholipase domain containing 2 [Source:HGNC Symbol;Acc:HGNC:30802]
ENSG00000225889	1083.68	1.37792	0.000831562	AC074289.1
ENSG00000175395	42.3964	-1.46363	0.000835327	ZNF25	zinc finger protein 25 [Source:HGNC Symbol;Acc:HGNC:13043]
ENSG00000008952	339.893	-1.16186	0.000835673	SEC62	SEC62 homolog, preprotein translocation factor [Source:HGNC Symbol;Acc:HGNC:11846]
ENSG00000146112	5747.32	0.822689	0.000835673	PPP1R18	protein phosphatase 1 regulatory subunit 18 [Source:HGNC Symbol;Acc:HGNC:29413]
ENSG00000085224	172.06	-1.43128	0.000835673	ATRX	alpha thalassemia/mental retardation syndrome X-linked [Source:HGNC Symbol;Acc:HGNC:886]
ENSG00000272669	58.7188	1.57924	0.000846332	RP3-508I15.21
ENSG00000099797	636.968	0.73752	0.000849012	TECR	trans-2,3-enoyl-CoA reductase [Source:HGNC Symbol;Acc:HGNC:4551]
ENSG00000129566	511.063	-0.882249	0.0008513	TEP1	telomerase-associated protein 1 [Source:HGNC Symbol;Acc:HGNC:11726]
ENSG00000022277	1568.95	0.804023	0.0008513	RTFDC1	replication termination factor 2 domain containing 1 [Source:HGNC Symbol;Acc:HGNC:15890]
ENSG00000107874	270.396	0.734618	0.000852975	CUEDC2	CUE domain containing 2 [Source:HGNC Symbol;Acc:HGNC:28352]
ENSG00000155657	94.6563	-1.36124	0.000855775	TTN	titin [Source:HGNC Symbol;Acc:HGNC:12403]
ENSG00000143751	124.025	-1.17638	0.000868713	SDE2	SDE2 telomere maintenance homolog (S. pombe) [Source:HGNC Symbol;Acc:HGNC:26643]
ENSG00000102032	227.284	1.17178	0.000868713	RENBP	renin binding protein [Source:HGNC Symbol;Acc:HGNC:9959]
ENSG00000198520	169.635	1.0263	0.000872883	C1orf228	chromosome 1 open reading frame 228 [Source:HGNC Symbol;Acc:HGNC:34345]
ENSG00000188305	286.87	1.41057	0.000888875	C19orf35	chromosome 19 open reading frame 35 [Source:HGNC Symbol;Acc:HGNC:24793]
ENSG00000145734	74.8032	-1.89333	0.000898811	BDP1	B double prime 1, subunit of RNA polymerase III transcription initiation factor IIIB [Source:HGNC Symbol;Acc:HGNC:13652]
ENSG00000156650	125.313	-1.39961	0.000907437	KAT6B	K(lysine) acetyltransferase 6B [Source:HGNC Symbol;Acc:HGNC:17582]
ENSG00000088833	1044.87	0.934555	0.000907437	NSFL1C	NSFL1 (p97) cofactor (p47) [Source:HGNC Symbol;Acc:HGNC:15912]
ENSG00000065413	399.137	-1.29279	0.000914162	ANKRD44	ankyrin repeat domain 44 [Source:HGNC Symbol;Acc:HGNC:25259]
ENSG00000167608	28.7287	1.59342	0.000914233	TMC4	transmembrane channel like 4 [Source:HGNC Symbol;Acc:HGNC:22998]
ENSG00000131165	1003.81	0.88559	0.000915539	CHMP1A	charged multivesicular body protein 1A [Source:HGNC Symbol;Acc:HGNC:8740]
ENSG00000126254	422.011	1.04779	0.000915539	RBM42	RNA binding motif protein 42 [Source:HGNC Symbol;Acc:HGNC:28117]
ENSG00000118960	405.272	0.963604	0.000915539	HS1BP3	HCLS1 binding protein 3 [Source:HGNC Symbol;Acc:HGNC:24979]
ENSG00000092148	239.569	-1.37402	0.000915809	HECTD1	HECT domain containing E3 ubiquitin protein ligase 1 [Source:HGNC Symbol;Acc:HGNC:20157]
ENSG00000067606	231.89	1.186	0.000922324	PRKCZ	protein kinase C, zeta [Source:HGNC Symbol;Acc:HGNC:9412]
ENSG00000214160	201.024	0.82943	0.000922324	ALG3	ALG3, alpha-1,3- mannosyltransferase [Source:HGNC Symbol;Acc:HGNC:23056]
ENSG00000105321	272.139	1.02826	0.000922324	CCDC9	coiled-coil domain containing 9 [Source:HGNC Symbol;Acc:HGNC:24560]
ENSG00000091039	430.567	-1.53145	0.000922324	OSBPL8	oxysterol binding protein like 8 [Source:HGNC Symbol;Acc:HGNC:16396]
ENSG00000158636	95.801	-1.18978	0.000934658	EMSY	EMSY, BRCA2-interacting transcriptional repressor [Source:HGNC Symbol;Acc:HGNC:18071]
ENSG00000172766	57.5983	-1.35298	0.000938608	NAA16	N(alpha)-acetyltransferase 16, NatA auxiliary subunit [Source:HGNC Symbol;Acc:HGNC:26164]
ENSG00000211455	160.527	-1.31274	0.000942878	STK38L	serine/threonine kinase 38 like [Source:HGNC Symbol;Acc:HGNC:17848]
ENSG00000103507	439.206	0.980262	0.000942878	BCKDK	branched chain ketoacid dehydrogenase kinase [Source:HGNC Symbol;Acc:HGNC:16902]
ENSG00000136100	163.834	-1.4332	0.000948727	VPS36	vacuolar protein sorting 36 homolog (S. cerevisiae) [Source:HGNC Symbol;Acc:HGNC:20312]
ENSG00000281691	4.49415	-2.40865	NA	RBM5-AS1	RBM5 antisense RNA 1 [Source:HGNC Symbol;Acc:HGNC:48871]
ENSG00000131018	789.462	-0.965838	0.000954826	SYNE1	spectrin repeat containing, nuclear envelope 1 [Source:HGNC Symbol;Acc:HGNC:17089]
ENSG00000130731	224.077	1.18669	0.000962964	C16orf13	chromosome 16 open reading frame 13 [Source:HGNC Symbol;Acc:HGNC:14141]
ENSG00000123066	491.487	-1.37714	0.000968105	MED13L	mediator complex subunit 13-like [Source:HGNC Symbol;Acc:HGNC:22962]
ENSG00000107738	13749.8	1.11147	0.000968105	C10orf54	chromosome 10 open reading frame 54 [Source:HGNC Symbol;Acc:HGNC:30085]
ENSG00000090238	3843.51	1.24074	0.000968105	YPEL3	yippee like 3 [Source:HGNC Symbol;Acc:HGNC:18327]
ENSG00000153560	331.044	-1.14478	0.000968105	UBP1	upstream binding protein 1 (LBP-1a) [Source:HGNC Symbol;Acc:HGNC:12507]
ENSG00000228474	1094.29	0.922494	0.000973985	OST4	oligosaccharyltransferase complex subunit 4 (non-catalytic) [Source:HGNC Symbol;Acc:HGNC:32483]
ENSG00000197182	61.7313	1.37164	0.000974379	MIRLET7BHG	MIRLET7B host gene [Source:HGNC Symbol;Acc:HGNC:37189]
ENSG00000172354	3226.27	1.01467	0.000979636	GNB2	guanine nucleotide binding protein (G protein), beta polypeptide 2 [Source:HGNC Symbol;Acc:HGNC:4398]
ENSG00000060558	222.706	0.970182	0.000981945	GNA15	guanine nucleotide binding protein (G protein), alpha 15 (Gq class) [Source:HGNC Symbol;Acc:HGNC:4383]
ENSG00000109787	720.827	-1.16583	0.000988095	KLF3	Kruppel-like factor 3 (basic) [Source:HGNC Symbol;Acc:HGNC:16516]
ENSG00000126934	1447.63	1.06522	0.000988095	MAP2K2	mitogen-activated protein kinase kinase 2 [Source:HGNC Symbol;Acc:HGNC:6842]
ENSG00000165209	80.1692	-1.27923	0.000988095	STRBP	spermatid perinuclear RNA binding protein [Source:HGNC Symbol;Acc:HGNC:16462]
ENSG00000197249	17423.5	1.1773	0.000991566	SERPINA1	serpin peptidase inhibitor, clade A (alpha-1 antiproteinase, antitrypsin), member 1 [Source:HGNC Symbol;Acc:HGNC:8941]
ENSG00000163644	180.127	-1.19278	0.000994203	PPM1K	protein phosphatase, Mg2+/Mn2+ dependent 1K [Source:HGNC Symbol;Acc:HGNC:25415]
ENSG00000197070	701.166	1.01675	0.000994204	ARRDC1	arrestin domain containing 1 [Source:HGNC Symbol;Acc:HGNC:28633]
ENSG00000126432	1184.64	1.20567	0.000994204	PRDX5	peroxiredoxin 5 [Source:HGNC Symbol;Acc:HGNC:9355]
ENSG00000274272	679.602	1.24126	0.00100134	RP11-44M6.7
ENSG00000100985	2860.72	1.7571	0.00100195	MMP9	matrix metallopeptidase 9 [Source:HGNC Symbol;Acc:HGNC:7176]
ENSG00000196110	9.75679	-2.27718	0.00100549	ZNF699	zinc finger protein 699 [Source:HGNC Symbol;Acc:HGNC:24750]
ENSG00000060749	36.8827	-1.81105	0.00101883	QSER1	glutamine and serine rich 1 [Source:HGNC Symbol;Acc:HGNC:26154]
ENSG00000172059	77.8655	-1.48588	0.00102334	KLF11	Kruppel-like factor 11 [Source:HGNC Symbol;Acc:HGNC:11811]
ENSG00000036549	79.9266	-1.34966	0.00102334	ZZZ3	zinc finger, ZZ-type containing 3 [Source:HGNC Symbol;Acc:HGNC:24523]
ENSG00000180530	56.0203	-1.8895	0.00102334	NRIP1	nuclear receptor interacting protein 1 [Source:HGNC Symbol;Acc:HGNC:8001]
ENSG00000140396	266.44	-1.61863	0.00102334	NCOA2	nuclear receptor coactivator 2 [Source:HGNC Symbol;Acc:HGNC:7669]
ENSG00000168405	33.2456	-1.7581	0.00102493	CMAHP	cytidine monophospho-N-acetylneuraminic acid hydroxylase, pseudogene [Source:HGNC Symbol;Acc:HGNC:2098]
ENSG00000067829	574.622	0.899664	0.00102493	IDH3G	isocitrate dehydrogenase 3 (NAD+) gamma [Source:HGNC Symbol;Acc:HGNC:5386]
ENSG00000122545	641.548	-1.13657	0.00102493	SEPT7	septin 7 [Source:HGNC Symbol;Acc:HGNC:1717]
ENSG00000072135	2290.94	0.728426	0.0010266	PTPN18	protein tyrosine phosphatase, non-receptor type 18 (brain-derived) [Source:HGNC Symbol;Acc:HGNC:9649]
ENSG00000160446	330.756	1.04201	0.0010266	ZDHHC12	zinc finger, DHHC-type containing 12 [Source:HGNC Symbol;Acc:HGNC:19159]
ENSG00000120696	65.5237	-1.28749	0.0010266	KBTBD7	kelch repeat and BTB (POZ) domain containing 7 [Source:HGNC Symbol;Acc:HGNC:25266]
ENSG00000168769	349.277	-1.42309	0.0010266	TET2	tet methylcytosine dioxygenase 2 [Source:HGNC Symbol;Acc:HGNC:25941]
ENSG00000118242	17.3347	-1.85933	0.0010266	MREG	melanoregulin [Source:HGNC Symbol;Acc:HGNC:25478]
ENSG00000068323	1735.28	0.883147	0.0010266	TFE3	transcription factor binding to IGHM enhancer 3 [Source:HGNC Symbol;Acc:HGNC:11752]
ENSG00000172081	6925.16	1.02957	0.00102941	MOB3A	MOB kinase activator 3A [Source:HGNC Symbol;Acc:HGNC:29802]
ENSG00000011243	750.365	0.892671	0.00103434	AKAP8L	A-kinase anchoring protein 8 like [Source:HGNC Symbol;Acc:HGNC:29857]
ENSG00000188647	143.441	-1.55491	0.00103434	PTAR1	protein prenyltransferase alpha subunit repeat containing 1 [Source:HGNC Symbol;Acc:HGNC:30449]
ENSG00000062650	258.781	-1.07141	0.00103434	WAPL	WAPL cohesin release factor [Source:HGNC Symbol;Acc:HGNC:23293]
ENSG00000213523	473.605	1.00548	0.00103434	SRA1	steroid receptor RNA activator 1 [Source:HGNC Symbol;Acc:HGNC:11281]
ENSG00000205220	1292.63	1.11793	0.00103726	PSMB10	proteasome subunit beta 10 [Source:HGNC Symbol;Acc:HGNC:9538]
ENSG00000198743	55.6957	-1.55977	0.00103726	SLC5A3	solute carrier family 5 (sodium/myo-inositol cotransporter), member 3 [Source:HGNC Symbol;Acc:HGNC:11038]
ENSG00000131979	147.519	-1.04719	0.00103799	GCH1	GTP cyclohydrolase 1 [Source:HGNC Symbol;Acc:HGNC:4193]
ENSG00000078061	1162.47	0.792077	0.00103947	ARAF	A-Raf proto-oncogene, serine/threonine kinase [Source:HGNC Symbol;Acc:HGNC:646]
ENSG00000008438	482.453	1.51611	0.00103947	PGLYRP1	peptidoglycan recognition protein 1 [Source:HGNC Symbol;Acc:HGNC:8904]
ENSG00000158691	25.227	-1.68876	0.00104041	ZSCAN12	zinc finger and SCAN domain containing 12 [Source:HGNC Symbol;Acc:HGNC:13172]
ENSG00000167552	4329.86	1.01356	0.00104041	TUBA1A	tubulin alpha 1a [Source:HGNC Symbol;Acc:HGNC:20766]
ENSG00000131462	78.9849	0.900895	0.00104193	TUBG1	tubulin gamma 1 [Source:HGNC Symbol;Acc:HGNC:12417]
ENSG00000163154	722.478	1.02104	0.00104379	TNFAIP8L2	TNF alpha induced protein 8 like 2 [Source:HGNC Symbol;Acc:HGNC:26277]
ENSG00000175634	626.343	0.993211	0.00105299	RPS6KB2	ribosomal protein S6 kinase, 70kDa, polypeptide 2 [Source:HGNC Symbol;Acc:HGNC:10437]
ENSG00000100949	273.756	0.923448	0.00105299	RABGGTA	Rab geranylgeranyltransferase, alpha subunit [Source:HGNC Symbol;Acc:HGNC:9795]
ENSG00000126883	1184.68	0.808579	0.00105629	NUP214	nucleoporin 214kDa [Source:HGNC Symbol;Acc:HGNC:8064]
ENSG00000158552	509.725	0.969604	0.00105696	ZFAND2B	zinc finger, AN1-type domain 2B [Source:HGNC Symbol;Acc:HGNC:25206]
ENSG00000139597	107.741	-1.11317	0.00105696	N4BP2L1	NEDD4 binding protein 2-like 1 [Source:HGNC Symbol;Acc:HGNC:25037]
ENSG00000095321	256.1	1.24316	0.00105696	CRAT	carnitine O-acetyltransferase [Source:HGNC Symbol;Acc:HGNC:2342]
ENSG00000134539	642.051	-0.843908	0.00105696	KLRD1	killer cell lectin-like receptor subfamily D, member 1 [Source:HGNC Symbol;Acc:HGNC:6378]
ENSG00000068308	1143.76	0.75633	0.00105696	OTUD5	OTU deubiquitinase 5 [Source:HGNC Symbol;Acc:HGNC:25402]
ENSG00000130313	712.588	1.05325	0.00106118	PGLS	6-phosphogluconolactonase [Source:HGNC Symbol;Acc:HGNC:8903]
ENSG00000137504	129.571	-1.76528	0.00106205	CREBZF	CREB/ATF bZIP transcription factor [Source:HGNC Symbol;Acc:HGNC:24905]
ENSG00000143742	184.317	-1.40425	0.00106205	SRP9	signal recognition particle 9kDa [Source:HGNC Symbol;Acc:HGNC:11304]
ENSG00000239998	3437.02	0.972146	0.00106554	LILRA2	leukocyte immunoglobulin-like receptor, subfamily A (with TM domain), member 2 [Source:HGNC Symbol;Acc:HGNC:6603]
ENSG00000104823	818.047	0.832835	0.00108401	ECH1	enoyl-CoA hydratase 1, peroxisomal [Source:HGNC Symbol;Acc:HGNC:3149]
ENSG00000156976	902.706	-1.05735	0.00108401	EIF4A2	eukaryotic translation initiation factor 4A2 [Source:HGNC Symbol;Acc:HGNC:3284]
ENSG00000172466	309.446	-1.01573	0.00108471	ZNF24	zinc finger protein 24 [Source:HGNC Symbol;Acc:HGNC:13032]
ENSG00000123143	1929.77	0.802133	0.00108471	PKN1	protein kinase N1 [Source:HGNC Symbol;Acc:HGNC:9405]
ENSG00000085644	217.709	0.983353	0.00108471	ZNF213	zinc finger protein 213 [Source:HGNC Symbol;Acc:HGNC:13005]
ENSG00000198933	450.842	1.19653	0.00108631	TBKBP1	TBK1 binding protein 1 [Source:HGNC Symbol;Acc:HGNC:30140]
ENSG00000184730	4124.63	1.24998	0.00109446	APOBR	apolipoprotein B receptor [Source:HGNC Symbol;Acc:HGNC:24087]
ENSG00000100403	369.227	-0.66878	0.00110898	ZC3H7B	zinc finger CCCH-type containing 7B [Source:HGNC Symbol;Acc:HGNC:30869]
ENSG00000083099	68.714	-1.01329	0.00110898	LYRM2	LYR motif containing 2 [Source:HGNC Symbol;Acc:HGNC:25229]
ENSG00000242588	28.4111	-2.07776	0.00110914	RP11-274B21.14
ENSG00000175567	3403.32	0.611014	0.00111908	UCP2	uncoupling protein 2 (mitochondrial, proton carrier) [Source:HGNC Symbol;Acc:HGNC:12518]
ENSG00000171148	1171.29	0.795669	0.00112387	TADA3	transcriptional adaptor 3 [Source:HGNC Symbol;Acc:HGNC:19422]
ENSG00000168159	947.125	1.15561	0.00112458	RNF187	ring finger protein 187 [Source:HGNC Symbol;Acc:HGNC:27146]
ENSG00000177628	645.968	0.823792	0.00112458	GBA	glucosidase, beta, acid [Source:HGNC Symbol;Acc:HGNC:4177]
ENSG00000233429	115.831	1.31377	0.00113534	HOTAIRM1	HOXA transcript antisense RNA, myeloid-specific 1 [Source:HGNC Symbol;Acc:HGNC:37117]
ENSG00000152684	162.893	0.908164	0.00113534	PELO	pelota homolog (Drosophila) [Source:HGNC Symbol;Acc:HGNC:8829]
ENSG00000180229	32.1712	-1.89763	0.00113693	HERC2P3	hect domain and RLD 2 pseudogene 3 [Source:HGNC Symbol;Acc:HGNC:4871]
ENSG00000126005	420.607	0.950885	0.0011407	MMP24-AS1	MMP24 antisense RNA 1 [Source:HGNC Symbol;Acc:HGNC:44421]
ENSG00000117592	2059.95	1.46208	0.00114945	PRDX6	peroxiredoxin 6 [Source:HGNC Symbol;Acc:HGNC:16753]
ENSG00000241370	103.653	0.863892	0.00114945	RPP21	ribonuclease P/MRP 21kDa subunit [Source:HGNC Symbol;Acc:HGNC:21300]
ENSG00000275131	35.7659	-1.94686	0.0011517	CH17-472G23.4
ENSG00000149923	1122.48	0.994515	0.00115323	PPP4C	protein phosphatase 4 catalytic subunit [Source:HGNC Symbol;Acc:HGNC:9319]
ENSG00000146232	227.734	0.814815	0.00115323	NFKBIE	nuclear factor of kappa light polypeptide gene enhancer in B-cells inhibitor, epsilon [Source:HGNC Symbol;Acc:HGNC:7799]
ENSG00000141401	552.516	1.06084	0.0011657	IMPA2	inositol(myo)-1(or 4)-monophosphatase 2 [Source:HGNC Symbol;Acc:HGNC:6051]
ENSG00000198356	484.544	0.873534	0.0011657	ASNA1	arsA arsenite transporter, ATP-binding, homolog 1 (bacterial) [Source:HGNC Symbol;Acc:HGNC:752]
ENSG00000141562	1062.98	0.983002	0.0011657	NARF	nuclear prelamin A recognition factor [Source:HGNC Symbol;Acc:HGNC:29916]
ENSG00000186812	204.705	-0.794949	0.0011657	ZNF397	zinc finger protein 397 [Source:HGNC Symbol;Acc:HGNC:18818]
ENSG00000159256	221.71	-1.49126	0.00116574	MORC3	MORC family CW-type zinc finger 3 [Source:HGNC Symbol;Acc:HGNC:23572]
ENSG00000130755	1384.02	1.05259	0.00117175	GMFG	glia maturation factor, gamma [Source:HGNC Symbol;Acc:HGNC:4374]
ENSG00000096654	35.9424	-1.53382	0.00117648	ZNF184	zinc finger protein 184 [Source:HGNC Symbol;Acc:HGNC:12975]
ENSG00000188536	3.57204e+06	1.84386	0.00117648	HBA2	hemoglobin subunit alpha 2 [Source:HGNC Symbol;Acc:HGNC:4824]
ENSG00000135341	171.008	-1.23426	0.00118438	MAP3K7	mitogen-activated protein kinase kinase kinase 7 [Source:HGNC Symbol;Acc:HGNC:6859]
ENSG00000133059	130.895	-0.831982	0.00118438	DSTYK	dual serine/threonine and tyrosine protein kinase [Source:HGNC Symbol;Acc:HGNC:29043]
ENSG00000126821	44.528	-1.98729	0.00118438	SGPP1	sphingosine-1-phosphate phosphatase 1 [Source:HGNC Symbol;Acc:HGNC:17720]
ENSG00000101220	282.89	0.865569	0.00118438	C20orf27	chromosome 20 open reading frame 27 [Source:HGNC Symbol;Acc:HGNC:15873]
ENSG00000204673	263.663	1.11475	0.00118438	AKT1S1	AKT1 substrate 1 (proline rich) [Source:HGNC Symbol;Acc:HGNC:28426]
ENSG00000127334	239.295	-1.14771	0.00118438	DYRK2	dual specificity tyrosine-(Y)-phosphorylation regulated kinase 2 [Source:HGNC Symbol;Acc:HGNC:3093]
ENSG00000007545	147.101	-1.22053	0.00118438	CRAMP1	cramped chromatin regulator homolog 1 [Source:HGNC Symbol;Acc:HGNC:14122]
ENSG00000168090	454.696	0.837889	0.00118466	COPS6	COP9 signalosome subunit 6 [Source:HGNC Symbol;Acc:HGNC:21749]
ENSG00000130706	626.987	1.00145	0.00118466	ADRM1	adhesion regulating molecule 1 [Source:HGNC Symbol;Acc:HGNC:15759]
ENSG00000171988	402.401	-1.75065	0.00118466	JMJD1C	jumonji domain containing 1C [Source:HGNC Symbol;Acc:HGNC:12313]
ENSG00000108021	150.768	-1.67722	0.00118466	FAM208B	family with sequence similarity 208 member B [Source:HGNC Symbol;Acc:HGNC:23484]
ENSG00000158773	1188.57	0.834956	0.00118633	USF1	upstream transcription factor 1 [Source:HGNC Symbol;Acc:HGNC:12593]
ENSG00000204619	1077.69	0.771644	0.00118678	PPP1R11	protein phosphatase 1 regulatory inhibitor subunit 11 [Source:HGNC Symbol;Acc:HGNC:9285]
ENSG00000159860	4.0913	-2.35448	NA	TCAF2P1	TRPM8 channel-associated factor 2 pseudogene 1 [Source:HGNC Symbol;Acc:HGNC:33603]
ENSG00000172575	311.014	-1.27714	0.00119283	RASGRP1	RAS guanyl releasing protein 1 (calcium and DAG-regulated) [Source:HGNC Symbol;Acc:HGNC:9878]
ENSG00000169228	1285.85	1.19019	0.0012109	RAB24	RAB24, member RAS oncogene family [Source:HGNC Symbol;Acc:HGNC:9765]
ENSG00000107669	58.7538	-1.60737	0.00121672	ATE1	arginyltransferase 1 [Source:HGNC Symbol;Acc:HGNC:782]
ENSG00000118058	484.259	-1.30969	0.00121672	KMT2A	lysine (K)-specific methyltransferase 2A [Source:HGNC Symbol;Acc:HGNC:7132]
ENSG00000114626	6956.82	1.23603	0.00121759	ABTB1	ankyrin repeat and BTB (POZ) domain containing 1 [Source:HGNC Symbol;Acc:HGNC:18275]
ENSG00000112511	810.543	0.710946	0.00122076	PHF1	PHD finger protein 1 [Source:HGNC Symbol;Acc:HGNC:8919]
ENSG00000155744	209.302	-1.48692	0.00122077	FAM126B	family with sequence similarity 126 member B [Source:HGNC Symbol;Acc:HGNC:28593]
ENSG00000122188	96.7163	-1.42672	0.00122381	LAX1	lymphocyte transmembrane adaptor 1 [Source:HGNC Symbol;Acc:HGNC:26005]
ENSG00000140968	454.548	-0.804262	0.00122381	IRF8	interferon regulatory factor 8 [Source:HGNC Symbol;Acc:HGNC:5358]
ENSG00000164163	99.5508	-1.38804	0.00123106	ABCE1	ATP binding cassette subfamily E member 1 [Source:HGNC Symbol;Acc:HGNC:69]
ENSG00000150764	6.73227	-2.32119	0.00123106	DIXDC1	DIX domain containing 1 [Source:HGNC Symbol;Acc:HGNC:23695]
ENSG00000224470	267.337	-1.07357	0.00123106	ATXN1L	ataxin 1-like [Source:HGNC Symbol;Acc:HGNC:33279]
ENSG00000198146	76.248	-2.00553	0.00123439	ZNF770	zinc finger protein 770 [Source:HGNC Symbol;Acc:HGNC:26061]
ENSG00000103154	102.262	1.58577	0.00123928	NECAB2	N-terminal EF-hand calcium binding protein 2 [Source:HGNC Symbol;Acc:HGNC:23746]
ENSG00000152601	749.024	-1.61514	0.00123928	MBNL1	muscleblind like splicing regulator 1 [Source:HGNC Symbol;Acc:HGNC:6923]
ENSG00000117569	27.1224	-1.51577	0.00124286	PTBP2	polypyrimidine tract binding protein 2 [Source:HGNC Symbol;Acc:HGNC:17662]
ENSG00000144747	157.481	-1.3688	0.00124766	TMF1	TATA element modulatory factor 1 [Source:HGNC Symbol;Acc:HGNC:11870]
ENSG00000197969	100.341	-1.80953	0.00126578	VPS13A	vacuolar protein sorting 13 homolog A (S. cerevisiae) [Source:HGNC Symbol;Acc:HGNC:1908]
ENSG00000174780	280.148	-0.823667	0.00127553	SRP72	signal recognition particle 72kDa [Source:HGNC Symbol;Acc:HGNC:11303]
ENSG00000124107	204.767	1.63761	0.00127869	SLPI	secretory leukocyte peptidase inhibitor [Source:HGNC Symbol;Acc:HGNC:11092]
ENSG00000180626	10.8265	-2.22754	0.00127993	ZNF594	zinc finger protein 594 [Source:HGNC Symbol;Acc:HGNC:29392]
ENSG00000105669	1500.04	1.11915	0.00128443	COPE	coatomer protein complex subunit epsilon [Source:HGNC Symbol;Acc:HGNC:2234]
ENSG00000264575	4.40287	-2.3177	NA	LINC00526	long intergenic non-protein coding RNA 526 [Source:HGNC Symbol;Acc:HGNC:28278]
ENSG00000170956	1436.85	1.27793	0.00128443	CEACAM3	carcinoembryonic antigen-related cell adhesion molecule 3 [Source:HGNC Symbol;Acc:HGNC:1815]
ENSG00000105287	1532.58	0.839919	0.00128443	PRKD2	protein kinase D2 [Source:HGNC Symbol;Acc:HGNC:17293]
ENSG00000188994	92.92	-1.69355	0.00128976	ZNF292	zinc finger protein 292 [Source:HGNC Symbol;Acc:HGNC:18410]
ENSG00000062282	2083.72	1.07719	0.00129662	DGAT2	diacylglycerol O-acyltransferase 2 [Source:HGNC Symbol;Acc:HGNC:16940]
ENSG00000117676	3842.99	0.825404	0.00130341	RPS6KA1	ribosomal protein S6 kinase, 90kDa, polypeptide 1 [Source:HGNC Symbol;Acc:HGNC:10430]
ENSG00000237945	150.991	-1.60758	0.00130799	LINC00649	long intergenic non-protein coding RNA 649 [Source:HGNC Symbol;Acc:HGNC:44305]
ENSG00000026297	3733.39	1.02296	0.00131444	RNASET2	ribonuclease T2 [Source:HGNC Symbol;Acc:HGNC:21686]
ENSG00000117984	5410.62	1.23974	0.00131444	CTSD	cathepsin D [Source:HGNC Symbol;Acc:HGNC:2529]
ENSG00000115307	1191.08	0.737462	0.00131776	AUP1	ancient ubiquitous protein 1 [Source:HGNC Symbol;Acc:HGNC:891]
ENSG00000078699	211.125	-0.689476	0.00132574	CBFA2T2	core-binding factor, runt domain, alpha subunit 2; translocated to, 2 [Source:HGNC Symbol;Acc:HGNC:1536]
ENSG00000124256	466.774	0.89151	0.00133149	ZBP1	Z-DNA binding protein 1 [Source:HGNC Symbol;Acc:HGNC:16176]
ENSG00000102531	119.736	-1.56087	0.00133149	FNDC3A	fibronectin type III domain containing 3A [Source:HGNC Symbol;Acc:HGNC:20296]
ENSG00000167548	1061.63	-0.667254	0.00135115	KMT2D	lysine (K)-specific methyltransferase 2D [Source:HGNC Symbol;Acc:HGNC:7133]
ENSG00000102030	427.227	0.952039	0.00135115	NAA10	N(alpha)-acetyltransferase 10, NatA catalytic subunit [Source:HGNC Symbol;Acc:HGNC:18704]
ENSG00000197956	4500.88	1.12287	0.00135115	S100A6	S100 calcium binding protein A6 [Source:HGNC Symbol;Acc:HGNC:10496]
ENSG00000150681	245.909	-1.10271	0.00135781	RGS18	regulator of G-protein signaling 18 [Source:HGNC Symbol;Acc:HGNC:14261]
ENSG00000108405	712.42	1.08516	0.00135781	P2RX1	purinergic receptor P2X, ligand gated ion channel, 1 [Source:HGNC Symbol;Acc:HGNC:8533]
ENSG00000149357	1072.42	0.78943	0.00136282	LAMTOR1	late endosomal/lysosomal adaptor, MAPK and MTOR activator 1 [Source:HGNC Symbol;Acc:HGNC:26068]
ENSG00000216490	6131.15	0.934635	0.00136581	IFI30	interferon, gamma-inducible protein 30 [Source:HGNC Symbol;Acc:HGNC:5398]
ENSG00000160410	3934.49	1.21891	0.00137179	SHKBP1	SH3KBP1 binding protein 1 [Source:HGNC Symbol;Acc:HGNC:19214]
ENSG00000164713	868.45	0.805844	0.00137179	BRI3	brain protein I3 [Source:HGNC Symbol;Acc:HGNC:1109]
ENSG00000166337	754.268	0.779825	0.00138539	TAF10	TATA-box binding protein associated factor 10 [Source:HGNC Symbol;Acc:HGNC:11543]
ENSG00000181444	646.041	1.28256	0.00138855	ZNF467	zinc finger protein 467 [Source:HGNC Symbol;Acc:HGNC:23154]
ENSG00000100802	173.058	0.9052	0.00139992	C14orf93	chromosome 14 open reading frame 93 [Source:HGNC Symbol;Acc:HGNC:20162]
ENSG00000122008	53.6205	-1.6487	0.00140195	POLK	polymerase (DNA directed) kappa [Source:HGNC Symbol;Acc:HGNC:9183]
ENSG00000137312	2742.74	1.13348	0.00141254	FLOT1	flotillin 1 [Source:HGNC Symbol;Acc:HGNC:3757]
ENSG00000174744	565.682	0.966782	0.00142711	BRMS1	breast cancer metastasis suppressor 1 [Source:HGNC Symbol;Acc:HGNC:17262]
ENSG00000213015	215.067	1.04497	0.00143281	ZNF580	zinc finger protein 580 [Source:HGNC Symbol;Acc:HGNC:29473]
ENSG00000130522	1058.44	1.08643	0.00143281	JUND	jun D proto-oncogene [Source:HGNC Symbol;Acc:HGNC:6206]
ENSG00000241489	41.1165	-1.87099	0.00143393	AF011889.5
ENSG00000138629	807.198	1.09804	0.00143572	UBL7	ubiquitin like 7 [Source:HGNC Symbol;Acc:HGNC:28221]
ENSG00000279457	390.335	1.16617	0.00143941	FO538757.2
ENSG00000213839	7.99816	-2.27728	0.00143941	TMX2P1	thioredoxin-related transmembrane protein 2 pseudogene 1 [Source:HGNC Symbol;Acc:HGNC:49916]
ENSG00000278864	13.0196	-2.02467	0.00143941	RP11-45M22.2
ENSG00000168071	2834.09	1.1963	0.00143941	CCDC88B	coiled-coil domain containing 88B [Source:HGNC Symbol;Acc:HGNC:26757]
ENSG00000251369	45.2876	-1.70624	0.00143941	ZNF550	zinc finger protein 550 [Source:HGNC Symbol;Acc:HGNC:28643]
ENSG00000126246	513.319	0.987117	0.00143941	IGFLR1	IGF like family receptor 1 [Source:HGNC Symbol;Acc:HGNC:23620]
ENSG00000142409	227.719	1.13342	0.00144777	ZNF787	zinc finger protein 787 [Source:HGNC Symbol;Acc:HGNC:26998]
ENSG00000146066	636.378	0.775072	0.00145462	HIGD2A	HIG1 hypoxia inducible domain family member 2A [Source:HGNC Symbol;Acc:HGNC:28311]
ENSG00000116754	495.166	-1.38306	0.00145462	SRSF11	serine/arginine-rich splicing factor 11 [Source:HGNC Symbol;Acc:HGNC:10782]
ENSG00000084207	1172.47	0.792433	0.00146542	GSTP1	glutathione S-transferase pi 1 [Source:HGNC Symbol;Acc:HGNC:4638]
ENSG00000160445	1074.99	1.1289	0.0014655	ZER1	zyg-11 related, cell cycle regulator [Source:HGNC Symbol;Acc:HGNC:30960]
ENSG00000153551	595.568	0.768257	0.00146902	CMTM7	CKLF-like MARVEL transmembrane domain containing 7 [Source:HGNC Symbol;Acc:HGNC:19178]
ENSG00000104856	392.642	1.08435	0.00146902	RELB	v-rel avian reticuloendotheliosis viral oncogene homolog B [Source:HGNC Symbol;Acc:HGNC:9956]
ENSG00000178607	497.738	-0.844633	0.00147113	ERN1	endoplasmic reticulum to nucleus signaling 1 [Source:HGNC Symbol;Acc:HGNC:3449]
ENSG00000185000	655.429	1.04178	0.00147128	DGAT1	diacylglycerol O-acyltransferase 1 [Source:HGNC Symbol;Acc:HGNC:2843]
ENSG00000152256	116.783	-1.10119	0.0014744	PDK1	pyruvate dehydrogenase kinase, isozyme 1 [Source:HGNC Symbol;Acc:HGNC:8809]
ENSG00000125753	7146.68	1.04111	0.00148089	VASP	vasodilator-stimulated phosphoprotein [Source:HGNC Symbol;Acc:HGNC:12652]
ENSG00000124120	153.167	-0.732059	0.00148089	TTPAL	tocopherol (alpha) transfer protein-like [Source:HGNC Symbol;Acc:HGNC:16114]
ENSG00000129351	1470.63	-0.541512	0.00148223	ILF3	interleukin enhancer binding factor 3 [Source:HGNC Symbol;Acc:HGNC:6038]
ENSG00000047188	97.9147	-1.55259	0.00148671	YTHDC2	YTH domain containing 2 [Source:HGNC Symbol;Acc:HGNC:24721]
ENSG00000125534	851.798	1.36562	0.00148671	PPDPF	pancreatic progenitor cell differentiation and proliferation factor [Source:HGNC Symbol;Acc:HGNC:16142]
ENSG00000172500	347.057	0.81607	0.00150328	FIBP	fibroblast growth factor (acidic) intracellular binding protein [Source:HGNC Symbol;Acc:HGNC:3705]
ENSG00000173039	1114.76	0.592439	0.00150609	RELA	v-rel avian reticuloendotheliosis viral oncogene homolog A [Source:HGNC Symbol;Acc:HGNC:9955]
ENSG00000279861	97.3367	1.09115	0.00150766	RP11-43N16.4
ENSG00000115234	1197.61	0.708214	0.00150766	SNX17	sorting nexin 17 [Source:HGNC Symbol;Acc:HGNC:14979]
ENSG00000115590	687.083	1.31154	0.00150766	IL1R2	interleukin 1 receptor, type II [Source:HGNC Symbol;Acc:HGNC:5994]
ENSG00000077312	399.698	0.749982	0.00151129	SNRPA	small nuclear ribonucleoprotein polypeptide A [Source:HGNC Symbol;Acc:HGNC:11151]
ENSG00000007520	228.889	1.05555	0.00151873	TSR3	TSR3, 20S rRNA accumulation, homolog (S. cerevisiae) [Source:HGNC Symbol;Acc:HGNC:14175]
ENSG00000100296	572.745	0.936931	0.00151873	THOC5	THO complex 5 [Source:HGNC Symbol;Acc:HGNC:19074]
ENSG00000204839	106.097	1.44999	0.00151954	MROH6	maestro heat-like repeat family member 6 [Source:HGNC Symbol;Acc:HGNC:27814]
ENSG00000224397	1199.89	1.0925	0.00153067	LINC01272	long intergenic non-protein coding RNA 1272 [Source:HGNC Symbol;Acc:HGNC:50328]
ENSG00000198832	54.7642	1.20633	0.00153331	SELM	selenoprotein M [Source:EntrezGene;Acc:140606]
ENSG00000115295	71.4524	-1.67861	0.00154576	CLIP4	CAP-Gly domain containing linker protein family member 4 [Source:HGNC Symbol;Acc:HGNC:26108]
ENSG00000173575	893.236	-1.04598	0.00155552	CHD2	chromodomain helicase DNA binding protein 2 [Source:HGNC Symbol;Acc:HGNC:1917]
ENSG00000169918	20.6479	-1.86257	0.00156475	OTUD7A	OTU deubiquitinase 7A [Source:HGNC Symbol;Acc:HGNC:20718]
ENSG00000231925	4390.16	0.86349	0.00156577	TAPBP	TAP binding protein (tapasin) [Source:HGNC Symbol;Acc:HGNC:11566]
ENSG00000102158	226.615	-1.19056	0.00158176	MAGT1	magnesium transporter 1 [Source:HGNC Symbol;Acc:HGNC:28880]
ENSG00000145901	3962.7	0.99471	0.00158549	TNIP1	TNFAIP3 interacting protein 1 [Source:HGNC Symbol;Acc:HGNC:16903]
ENSG00000169860	3.32701	-2.29587	NA	P2RY1	purinergic receptor P2Y, G-protein coupled, 1 [Source:HGNC Symbol;Acc:HGNC:8539]
ENSG00000101096	309.718	-1.16612	0.00158549	NFATC2	nuclear factor of activated T-cells, cytoplasmic, calcineurin-dependent 2 [Source:HGNC Symbol;Acc:HGNC:7776]
ENSG00000163605	153.284	-1.58702	0.00158549	PPP4R2	protein phosphatase 4 regulatory subunit 2 [Source:HGNC Symbol;Acc:HGNC:18296]
ENSG00000109184	33.9911	-1.8156	0.00158549	DCUN1D4	DCN1, defective in cullin neddylation 1, domain containing 4 [Source:HGNC Symbol;Acc:HGNC:28998]
ENSG00000213088	33.7307	2.04433	0.00158556	ACKR1	atypical chemokine receptor 1 (Duffy blood group) [Source:HGNC Symbol;Acc:HGNC:4035]
ENSG00000136490	5345.76	0.960864	0.00158556	LIMD2	LIM domain containing 2 [Source:HGNC Symbol;Acc:HGNC:28142]
ENSG00000196504	285.454	-1.0879	0.00159145	PRPF40A	pre-mRNA processing factor 40 homolog A [Source:HGNC Symbol;Acc:HGNC:16463]
ENSG00000172932	1828.22	0.898295	0.00162034	ANKRD13D	ankyrin repeat domain 13 family member D [Source:HGNC Symbol;Acc:HGNC:27880]
ENSG00000124222	1140.76	-0.541937	0.00162187	STX16	syntaxin 16 [Source:HGNC Symbol;Acc:HGNC:11431]
ENSG00000154059	46.4999	-1.45114	0.00162448	IMPACT	impact RWD domain protein [Source:HGNC Symbol;Acc:HGNC:20387]
ENSG00000196950	60.8771	-1.74505	0.00163444	SLC39A10	solute carrier family 39 (zinc transporter), member 10 [Source:HGNC Symbol;Acc:HGNC:20861]
ENSG00000275216	131.349	1.6626	0.00163498	RP11-54H7.4
ENSG00000100983	196.908	0.676566	0.00163976	GSS	glutathione synthetase [Source:HGNC Symbol;Acc:HGNC:4624]
ENSG00000198961	512.961	-1.31315	0.00164239	PJA2	praja ring finger 2, E3 ubiquitin protein ligase [Source:HGNC Symbol;Acc:HGNC:17481]
ENSG00000130813	643.217	0.750857	0.00164884	C19orf66	chromosome 19 open reading frame 66 [Source:HGNC Symbol;Acc:HGNC:25649]
ENSG00000099817	920.568	0.91365	0.00165189	POLR2E	polymerase (RNA) II (DNA directed) polypeptide E, 25kDa [Source:HGNC Symbol;Acc:HGNC:9192]
ENSG00000026025	11261.1	0.884085	0.00166389	VIM	vimentin [Source:HGNC Symbol;Acc:HGNC:12692]
ENSG00000099991	1475.13	0.77844	0.00166389	CABIN1	calcineurin binding protein 1 [Source:HGNC Symbol;Acc:HGNC:24187]
ENSG00000150637	141.724	-1.34608	0.00166389	CD226	CD226 molecule [Source:HGNC Symbol;Acc:HGNC:16961]
ENSG00000160999	281.123	1.28665	0.00166389	SH2B2	SH2B adaptor protein 2 [Source:HGNC Symbol;Acc:HGNC:17381]
ENSG00000162882	47.7927	1.21089	0.00166457	HAAO	3-hydroxyanthranilate 3,4-dioxygenase [Source:HGNC Symbol;Acc:HGNC:4796]
ENSG00000136937	145.954	-0.987598	0.00166656	NCBP1	nuclear cap binding protein subunit 1 [Source:HGNC Symbol;Acc:HGNC:7658]
ENSG00000118503	430.402	-1.01382	0.00167103	TNFAIP3	TNF alpha induced protein 3 [Source:HGNC Symbol;Acc:HGNC:11896]
ENSG00000147180	3.52215	-2.28525	NA	ZNF711	zinc finger protein 711 [Source:HGNC Symbol;Acc:HGNC:13128]
ENSG00000164164	121.965	-1.3485	0.00167599	OTUD4	OTU deubiquitinase 4 [Source:HGNC Symbol;Acc:HGNC:24949]
ENSG00000102882	1287.74	0.972195	0.00167599	MAPK3	mitogen-activated protein kinase 3 [Source:HGNC Symbol;Acc:HGNC:6877]
ENSG00000100503	748.698	-0.874147	0.00167599	NIN	ninein [Source:HGNC Symbol;Acc:HGNC:14906]
ENSG00000126062	342.892	1.04437	0.00167599	TMEM115	transmembrane protein 115 [Source:HGNC Symbol;Acc:HGNC:30055]
ENSG00000130175	2159.21	0.838887	0.00167604	PRKCSH	protein kinase C substrate 80K-H [Source:HGNC Symbol;Acc:HGNC:9411]
ENSG00000054148	162.381	0.941896	0.00170391	PHPT1	phosphohistidine phosphatase 1 [Source:HGNC Symbol;Acc:HGNC:30033]
ENSG00000109906	16.9073	-1.68183	0.00170652	ZBTB16	zinc finger and BTB domain containing 16 [Source:HGNC Symbol;Acc:HGNC:12930]
ENSG00000110330	167.195	-1.45009	0.00171048	BIRC2	baculoviral IAP repeat containing 2 [Source:HGNC Symbol;Acc:HGNC:590]
ENSG00000227039	1319.38	0.755965	0.00171061	ITGB2-AS1	ITGB2 antisense RNA 1 [Source:HGNC Symbol;Acc:HGNC:44304]
ENSG00000071859	428.227	1.02404	0.00171527	FAM50A	family with sequence similarity 50 member A [Source:HGNC Symbol;Acc:HGNC:18786]
ENSG00000198265	271.72	-1.28612	0.00172572	HELZ	helicase with zinc finger [Source:HGNC Symbol;Acc:HGNC:16878]
ENSG00000075624	75893.4	0.775653	0.00172572	ACTB	actin, beta [Source:HGNC Symbol;Acc:HGNC:132]
ENSG00000138434	239.071	-1.38492	0.00172572	SSFA2	sperm specific antigen 2 [Source:HGNC Symbol;Acc:HGNC:11319]
ENSG00000090273	545.849	0.748156	0.00172572	NUDC	nudC nuclear distribution protein [Source:HGNC Symbol;Acc:HGNC:8045]
ENSG00000163635	284.065	-1.32151	0.00172572	ATXN7	ataxin 7 [Source:HGNC Symbol;Acc:HGNC:10560]
ENSG00000180353	8593.68	0.900393	0.00172803	HCLS1	hematopoietic cell-specific Lyn substrate 1 [Source:HGNC Symbol;Acc:HGNC:4844]
ENSG00000114738	1400.2	0.718033	0.00172803	MAPKAPK3	mitogen-activated protein kinase-activated protein kinase 3 [Source:HGNC Symbol;Acc:HGNC:6888]
ENSG00000131069	368.36	0.699068	0.00172991	ACSS2	acyl-CoA synthetase short-chain family member 2 [Source:HGNC Symbol;Acc:HGNC:15814]
ENSG00000151883	877.971	-0.73183	0.00172991	PARP8	poly(ADP-ribose) polymerase family member 8 [Source:HGNC Symbol;Acc:HGNC:26124]
ENSG00000198399	511.152	-0.85006	0.0017327	ITSN2	intersectin 2 [Source:HGNC Symbol;Acc:HGNC:6184]
ENSG00000182718	2755.98	0.69676	0.00173523	ANXA2	annexin A2 [Source:HGNC Symbol;Acc:HGNC:537]
ENSG00000197562	222.856	0.959492	0.00173694	RAB40C	RAB40C, member RAS oncogene family [Source:HGNC Symbol;Acc:HGNC:18285]
ENSG00000156030	281.622	-1.17569	0.00173694	ELMSAN1	ELM2 and Myb/SANT-like domain containing 1 [Source:HGNC Symbol;Acc:HGNC:19853]
ENSG00000132424	709.984	-1.08944	0.00173721	PNISR	PNN-interacting serine/arginine-rich protein [Source:HGNC Symbol;Acc:HGNC:21222]
ENSG00000088179	232.229	-1.04464	0.00173721	PTPN4	protein tyrosine phosphatase, non-receptor type 4 (megakaryocyte) [Source:HGNC Symbol;Acc:HGNC:9656]
ENSG00000132485	194.206	-1.3696	0.00173721	ZRANB2	zinc finger, RAN-binding domain containing 2 [Source:HGNC Symbol;Acc:HGNC:13058]
ENSG00000103222	286.979	-0.716075	0.00173721	ABCC1	ATP binding cassette subfamily C member 1 [Source:HGNC Symbol;Acc:HGNC:51]
ENSG00000175826	1362.37	0.693679	0.00173721	CTDNEP1	CTD nuclear envelope phosphatase 1 [Source:HGNC Symbol;Acc:HGNC:19085]
ENSG00000101294	896.813	0.80823	0.00173721	HM13	histocompatibility (minor) 13 [Source:HGNC Symbol;Acc:HGNC:16435]
ENSG00000175115	3117.97	0.854894	0.00173721	PACS1	phosphofurin acidic cluster sorting protein 1 [Source:HGNC Symbol;Acc:HGNC:30032]
ENSG00000104442	50.8927	-1.32642	0.00174692	ARMC1	armadillo repeat containing 1 [Source:HGNC Symbol;Acc:HGNC:17684]
ENSG00000058272	276.35	-1.52134	0.00174721	PPP1R12A	protein phosphatase 1 regulatory subunit 12A [Source:HGNC Symbol;Acc:HGNC:7618]
ENSG00000100425	228.918	-1.10018	0.00174721	BRD1	bromodomain containing 1 [Source:HGNC Symbol;Acc:HGNC:1102]
ENSG00000104973	1283.99	1.15854	0.00175387	MED25	mediator complex subunit 25 [Source:HGNC Symbol;Acc:HGNC:28845]
ENSG00000159352	1068.34	0.719601	0.00175387	PSMD4	proteasome 26S subunit, non-ATPase 4 [Source:HGNC Symbol;Acc:HGNC:9561]
ENSG00000123405	4083.97	1.2541	0.00176591	NFE2	nuclear factor, erythroid 2 [Source:HGNC Symbol;Acc:HGNC:7780]
ENSG00000180398	206.325	-0.863153	0.00177183	MCFD2	multiple coagulation factor deficiency 2 [Source:HGNC Symbol;Acc:HGNC:18451]
ENSG00000010256	716.091	0.850578	0.00177183	UQCRC1	ubiquinol-cytochrome c reductase core protein I [Source:HGNC Symbol;Acc:HGNC:12585]
ENSG00000147854	183.975	-1.19578	0.00178377	UHRF2	ubiquitin-like with PHD and ring finger domains 2, E3 ubiquitin protein ligase [Source:HGNC Symbol;Acc:HGNC:12557]
ENSG00000109016	110.262	0.937714	0.00178377	DHRS7B	dehydrogenase/reductase (SDR family) member 7B [Source:HGNC Symbol;Acc:HGNC:24547]
ENSG00000186010	536.965	0.9599	0.00178377	NDUFA13	NADH:ubiquinone oxidoreductase subunit A13 [Source:HGNC Symbol;Acc:HGNC:17194]
ENSG00000282051	690.456	1.30086	0.00179927	LLNLF-173C4.1
ENSG00000028203	62.2216	-1.58531	0.00179927	VEZT	vezatin, adherens junctions transmembrane protein [Source:HGNC Symbol;Acc:HGNC:18258]
ENSG00000091140	111.563	-1.02013	0.00180285	DLD	dihydrolipoamide dehydrogenase [Source:HGNC Symbol;Acc:HGNC:2898]
ENSG00000142102	4434.26	0.96712	0.00180735	ATHL1	ATH1, acid trehalase-like 1 (yeast) [Source:HGNC Symbol;Acc:HGNC:26210]
ENSG00000100055	5348.81	0.878671	0.00180735	CYTH4	cytohesin 4 [Source:HGNC Symbol;Acc:HGNC:9505]
ENSG00000167434	226.6	1.57903	0.00180735	CA4	carbonic anhydrase IV [Source:HGNC Symbol;Acc:HGNC:1375]
ENSG00000169967	409.971	-1.16133	0.00180735	MAP3K2	mitogen-activated protein kinase kinase kinase 2 [Source:HGNC Symbol;Acc:HGNC:6854]
ENSG00000168672	50.7663	-1.37447	0.00180735	FAM84B	family with sequence similarity 84 member B [Source:HGNC Symbol;Acc:HGNC:24166]
ENSG00000142327	2589.86	0.944662	0.00180735	RNPEPL1	arginyl aminopeptidase (aminopeptidase B)-like 1 [Source:HGNC Symbol;Acc:HGNC:10079]
ENSG00000130303	776.893	0.960459	0.00181431	BST2	bone marrow stromal cell antigen 2 [Source:HGNC Symbol;Acc:HGNC:1119]
ENSG00000163681	155.538	-1.27438	0.00182002	SLMAP	sarcolemma associated protein [Source:HGNC Symbol;Acc:HGNC:16643]
ENSG00000134440	454.297	-0.731376	0.00182009	NARS	asparaginyl-tRNA synthetase [Source:HGNC Symbol;Acc:HGNC:7643]
ENSG00000163728	162.448	-0.993739	0.00182009	TTC14	tetratricopeptide repeat domain 14 [Source:HGNC Symbol;Acc:HGNC:24697]
ENSG00000100605	2202.33	0.952591	0.00182009	ITPK1	inositol-tetrakisphosphate 1-kinase [Source:HGNC Symbol;Acc:HGNC:6177]
ENSG00000160055	110.746	1.08913	0.00182009	TMEM234	transmembrane protein 234 [Source:HGNC Symbol;Acc:HGNC:28837]
ENSG00000102103	418.575	0.908666	0.00184272	PQBP1	polyglutamine binding protein 1 [Source:HGNC Symbol;Acc:HGNC:9330]
ENSG00000080824	1385.74	-0.826033	0.00184272	HSP90AA1	heat shock protein 90kDa alpha family class A member 1 [Source:HGNC Symbol;Acc:HGNC:5253]
ENSG00000170802	121.371	-1.36519	0.00184272	FOXN2	forkhead box N2 [Source:HGNC Symbol;Acc:HGNC:5281]
ENSG00000128335	1506.19	0.969788	0.00184272	APOL2	apolipoprotein L2 [Source:HGNC Symbol;Acc:HGNC:619]
ENSG00000168894	314.506	0.933759	0.00184272	RNF181	ring finger protein 181 [Source:HGNC Symbol;Acc:HGNC:28037]
ENSG00000132109	1067.96	0.915671	0.00184272	TRIM21	tripartite motif containing 21 [Source:HGNC Symbol;Acc:HGNC:11312]
ENSG00000100300	1321.1	1.28717	0.00184272	TSPO	translocator protein [Source:HGNC Symbol;Acc:HGNC:1158]
ENSG00000105723	997.852	0.839104	0.00184272	GSK3A	glycogen synthase kinase 3 alpha [Source:HGNC Symbol;Acc:HGNC:4616]
ENSG00000033170	52.4656	-1.22613	0.00184272	FUT8	fucosyltransferase 8 (alpha (1,6) fucosyltransferase) [Source:HGNC Symbol;Acc:HGNC:4019]
ENSG00000096433	450.213	-0.901826	0.00184317	ITPR3	inositol 1,4,5-trisphosphate receptor, type 3 [Source:HGNC Symbol;Acc:HGNC:6182]
ENSG00000053371	218.518	0.640317	0.00184752	AKR7A2	aldo-keto reductase family 7, member A2 [Source:HGNC Symbol;Acc:HGNC:389]
ENSG00000154146	1846.59	1.10801	0.00185742	NRGN	neurogranin [Source:HGNC Symbol;Acc:HGNC:8000]
ENSG00000134152	86.3453	-1.14191	0.00185742	KATNBL1	katanin p80 subunit B-like 1 [Source:HGNC Symbol;Acc:HGNC:26199]
ENSG00000163993	486.91	1.54123	0.00185742	S100P	S100 calcium binding protein P [Source:HGNC Symbol;Acc:HGNC:10504]
ENSG00000100181	333.515	1.09423	0.00185742	TPTEP1	transmembrane phosphatase with tensin homology pseudogene 1 [Source:HGNC Symbol;Acc:HGNC:43648]
ENSG00000100243	1146.8	0.851916	0.0018604	CYB5R3	cytochrome b5 reductase 3 [Source:HGNC Symbol;Acc:HGNC:2873]
ENSG00000075539	209.175	-1.47867	0.00186993	FRYL	FRY like transcription coactivator [Source:HGNC Symbol;Acc:HGNC:29127]
ENSG00000066651	13.8182	-1.7309	0.00186993	TRMT11	tRNA methyltransferase 11 homolog [Source:HGNC Symbol;Acc:HGNC:21080]
ENSG00000174197	175.613	-1.44068	0.00188023	MGA	MGA, MAX dimerization protein [Source:HGNC Symbol;Acc:HGNC:14010]
ENSG00000185627	890.615	0.839161	0.00188642	PSMD13	proteasome 26S subunit, non-ATPase 13 [Source:HGNC Symbol;Acc:HGNC:9558]
ENSG00000120526	17.4016	-1.72903	0.00188642	NUDCD1	NudC domain containing 1 [Source:HGNC Symbol;Acc:HGNC:24306]
ENSG00000183808	72.3991	-1.22375	0.00188642	RBM12B	RNA binding motif protein 12B [Source:HGNC Symbol;Acc:HGNC:32310]
ENSG00000126458	141.397	0.988017	0.00188946	RRAS	related RAS viral (r-ras) oncogene homolog [Source:HGNC Symbol;Acc:HGNC:10447]
ENSG00000140990	360.753	0.997704	0.00190044	NDUFB10	NADH:ubiquinone oxidoreductase subunit B10 [Source:HGNC Symbol;Acc:HGNC:7696]
ENSG00000125505	5087.8	1.16365	0.00190044	MBOAT7	membrane bound O-acyltransferase domain containing 7 [Source:HGNC Symbol;Acc:HGNC:15505]
ENSG00000134324	213.632	-1.35765	0.00190044	LPIN1	lipin 1 [Source:HGNC Symbol;Acc:HGNC:13345]
ENSG00000142082	144.753	0.798962	0.00190044	SIRT3	sirtuin 3 [Source:HGNC Symbol;Acc:HGNC:14931]
ENSG00000129562	449.288	0.830592	0.00190044	DAD1	defender against cell death 1 [Source:HGNC Symbol;Acc:HGNC:2664]
ENSG00000162702	92.3952	-1.64278	0.00190285	ZNF281	zinc finger protein 281 [Source:HGNC Symbol;Acc:HGNC:13075]
ENSG00000135441	400.417	1.02803	0.00190285	BLOC1S1	biogenesis of lysosomal organelles complex-1, subunit 1 [Source:HGNC Symbol;Acc:HGNC:4200]
ENSG00000185236	852.523	0.888563	0.00190404	RAB11B	RAB11B, member RAS oncogene family [Source:HGNC Symbol;Acc:HGNC:9761]
ENSG00000080007	4.66731	-2.24455	NA	DDX43	DEAD (Asp-Glu-Ala-Asp) box polypeptide 43 [Source:HGNC Symbol;Acc:HGNC:18677]
ENSG00000224081	51.1571	1.66371	0.00191658	LINC01057	long intergenic non-protein coding RNA 1057 [Source:HGNC Symbol;Acc:HGNC:49057]
ENSG00000179862	41.5781	1.53388	0.00191864	CITED4	Cbp/p300-interacting transactivator, with Glu/Asp rich carboxy-terminal domain, 4 [Source:HGNC Symbol;Acc:HGNC:18696]
ENSG00000125744	104.922	1.28417	0.00192745	RTN2	reticulon 2 [Source:HGNC Symbol;Acc:HGNC:10468]
ENSG00000175806	203.874	1.05979	0.00192745	MSRA	methionine sulfoxide reductase A [Source:HGNC Symbol;Acc:HGNC:7377]
ENSG00000104969	508.648	0.83067	0.00192745	SGTA	small glutamine-rich tetratricopeptide repeat (TPR)-containing, alpha [Source:HGNC Symbol;Acc:HGNC:10819]
ENSG00000116670	178.417	0.872101	0.00193578	MAD2L2	MAD2 mitotic arrest deficient-like 2 (yeast) [Source:HGNC Symbol;Acc:HGNC:6764]
ENSG00000105393	808.227	1.09939	0.00194121	BABAM1	BRISC and BRCA1 A complex member 1 [Source:HGNC Symbol;Acc:HGNC:25008]
ENSG00000152242	156.745	-1.16686	0.00194121	C18orf25	chromosome 18 open reading frame 25 [Source:HGNC Symbol;Acc:HGNC:28172]
ENSG00000125651	576.796	0.70299	0.00194137	GTF2F1	general transcription factor IIF subunit 1 [Source:HGNC Symbol;Acc:HGNC:4652]
ENSG00000115216	1196.53	0.578876	0.00194137	NRBP1	nuclear receptor binding protein 1 [Source:HGNC Symbol;Acc:HGNC:7993]
ENSG00000218809	3.82089	-2.2297	NA	RP1-229K20.5
ENSG00000122122	3517.06	0.644019	0.00195534	SASH3	SAM and SH3 domain containing 3 [Source:HGNC Symbol;Acc:HGNC:15975]
ENSG00000182568	475.289	-1.37763	0.00196189	SATB1	SATB homeobox 1 [Source:HGNC Symbol;Acc:HGNC:10541]
ENSG00000185883	1813.81	1.20317	0.00196528	ATP6V0C	ATPase, H+ transporting, lysosomal 16kDa, V0 subunit c [Source:HGNC Symbol;Acc:HGNC:855]
ENSG00000162813	68.0627	-0.983234	0.00196643	BPNT1	3''(2''), 5''-bisphosphate nucleotidase 1 [Source:HGNC Symbol;Acc:HGNC:1096]
ENSG00000100982	701.301	0.680833	0.00196643	PCIF1	PDX1 C-terminal inhibiting factor 1 [Source:HGNC Symbol;Acc:HGNC:16200]
ENSG00000133246	1609.38	1.15259	0.00196643	PRAM1	PML-RARA regulated adaptor molecule 1 [Source:HGNC Symbol;Acc:HGNC:30091]
ENSG00000124357	2314.28	0.844234	0.00196828	NAGK	N-acetylglucosamine kinase [Source:HGNC Symbol;Acc:HGNC:17174]
ENSG00000005075	397.319	0.985281	0.00196828	POLR2J	polymerase (RNA) II (DNA directed) polypeptide J, 13.3kDa [Source:HGNC Symbol;Acc:HGNC:9197]
ENSG00000102879	15201	0.871983	0.00200712	CORO1A	coronin, actin binding protein, 1A [Source:HGNC Symbol;Acc:HGNC:2252]
ENSG00000129749	42.9858	1.64848	0.0020101	CHRNA10	cholinergic receptor, nicotinic alpha 10 [Source:HGNC Symbol;Acc:HGNC:13800]
ENSG00000089916	190.578	-0.945005	0.00201035	GPATCH2L	G-patch domain containing 2 like [Source:HGNC Symbol;Acc:HGNC:20210]
ENSG00000143669	920.117	-1.09056	0.00201507	LYST	lysosomal trafficking regulator [Source:HGNC Symbol;Acc:HGNC:1968]
ENSG00000173868	3998.07	1.39601	0.00201791	PHOSPHO1	phosphatase, orphan 1 [Source:HGNC Symbol;Acc:HGNC:16815]
ENSG00000118454	47.6424	-1.32173	0.00203073	ANKRD13C	ankyrin repeat domain 13C [Source:HGNC Symbol;Acc:HGNC:25374]
ENSG00000204316	325.45	0.770364	0.00203606	MRPL38	mitochondrial ribosomal protein L38 [Source:HGNC Symbol;Acc:HGNC:14033]
ENSG00000165886	136.502	1.24337	0.00203787	UBTD1	ubiquitin domain containing 1 [Source:HGNC Symbol;Acc:HGNC:25683]
ENSG00000120008	255.024	-1.28415	0.00203787	WDR11	WD repeat domain 11 [Source:HGNC Symbol;Acc:HGNC:13831]
ENSG00000108840	1012.44	0.740814	0.0020395	HDAC5	histone deacetylase 5 [Source:HGNC Symbol;Acc:HGNC:14068]
ENSG00000081087	154.089	-1.19953	0.00205424	OSTM1	osteopetrosis associated transmembrane protein 1 [Source:HGNC Symbol;Acc:HGNC:21652]
ENSG00000069702	118.22	-1.44313	0.00206658	TGFBR3	transforming growth factor beta receptor III [Source:HGNC Symbol;Acc:HGNC:11774]
ENSG00000001167	213.59	-1.0339	0.00207163	NFYA	nuclear transcription factor Y subunit alpha [Source:HGNC Symbol;Acc:HGNC:7804]
ENSG00000113161	211.86	-1.19625	0.00207163	HMGCR	3-hydroxy-3-methylglutaryl-CoA reductase [Source:HGNC Symbol;Acc:HGNC:5006]
ENSG00000237522	3.59387	-2.23343	NA	NONOP2	non-POU domain containing, octamer-binding pseudogene 2 [Source:HGNC Symbol;Acc:HGNC:42032]
ENSG00000135999	101.957	-1.43189	0.00208712	EPC2	enhancer of polycomb homolog 2 (Drosophila) [Source:HGNC Symbol;Acc:HGNC:24543]
ENSG00000109536	186.31	0.819636	0.00209473	FRG1	FSHD region gene 1 [Source:HGNC Symbol;Acc:HGNC:3954]
ENSG00000108654	4717.65	-0.97812	0.00209473	DDX5	DEAD (Asp-Glu-Ala-Asp) box helicase 5 [Source:HGNC Symbol;Acc:HGNC:2746]
ENSG00000180776	288.453	-1.37916	0.00209473	ZDHHC20	zinc finger, DHHC-type containing 20 [Source:HGNC Symbol;Acc:HGNC:20749]
ENSG00000171051	13331.1	1.11747	0.00209473	FPR1	formyl peptide receptor 1 [Source:HGNC Symbol;Acc:HGNC:3826]
ENSG00000185359	821.794	0.784918	0.00209516	HGS	hepatocyte growth factor-regulated tyrosine kinase substrate [Source:HGNC Symbol;Acc:HGNC:4897]
ENSG00000156858	685.765	0.795292	0.00209952	PRR14	proline rich 14 [Source:HGNC Symbol;Acc:HGNC:28458]
ENSG00000105698	1212.15	0.684792	0.00210458	USF2	upstream transcription factor 2, c-fos interacting [Source:HGNC Symbol;Acc:HGNC:12594]
ENSG00000167766	117.827	-1.36213	0.00211175	ZNF83	zinc finger protein 83 [Source:HGNC Symbol;Acc:HGNC:13158]
ENSG00000241468	400.295	1.04402	0.00211175	ATP5J2	ATP synthase, H+ transporting, mitochondrial Fo complex subunit F2 [Source:HGNC Symbol;Acc:HGNC:848]
ENSG00000105750	8.42425	-2.00453	0.00211598	ZNF85	zinc finger protein 85 [Source:HGNC Symbol;Acc:HGNC:13160]
ENSG00000226167	10.5006	-1.9331	0.00211612	AP4B1-AS1	AP4B1 antisense RNA 1 [Source:HGNC Symbol;Acc:HGNC:44114]
ENSG00000172175	213.066	-1.16668	0.0021204	MALT1	MALT1 paracaspase [Source:HGNC Symbol;Acc:HGNC:6819]
ENSG00000054611	513.113	0.69323	0.00212634	TBC1D22A	TBC1 domain family member 22A [Source:HGNC Symbol;Acc:HGNC:1309]
ENSG00000109113	104.29	0.825535	0.00212634	RAB34	RAB34, member RAS oncogene family [Source:HGNC Symbol;Acc:HGNC:16519]
ENSG00000013306	21948.2	1.67418	0.00212837	SLC25A39	solute carrier family 25 member 39 [Source:HGNC Symbol;Acc:HGNC:24279]
ENSG00000189266	469.09	-1.29709	0.0021286	PNRC2	proline rich nuclear receptor coactivator 2 [Source:HGNC Symbol;Acc:HGNC:23158]
ENSG00000184860	27.9662	-1.72703	0.00213314	SDR42E1	short chain dehydrogenase/reductase family 42E, member 1 [Source:HGNC Symbol;Acc:HGNC:29834]
ENSG00000117226	148.754	-1.06123	0.002134	GBP3	guanylate binding protein 3 [Source:HGNC Symbol;Acc:HGNC:4184]
ENSG00000116898	198.774	0.843391	0.00214175	MRPS15	mitochondrial ribosomal protein S15 [Source:HGNC Symbol;Acc:HGNC:14504]
ENSG00000110172	94.2708	-1.27482	0.00214175	CHORDC1	cysteine and histidine rich domain containing 1 [Source:HGNC Symbol;Acc:HGNC:14525]
ENSG00000184702	475.107	1.25721	0.00214175	SEPT5	septin 5 [Source:HGNC Symbol;Acc:HGNC:9164]
ENSG00000170759	218.142	-1.2048	0.00214175	KIF5B	kinesin family member 5B [Source:HGNC Symbol;Acc:HGNC:6324]
ENSG00000116586	244.828	0.825322	0.00214261	LAMTOR2	late endosomal/lysosomal adaptor, MAPK and MTOR activator 2 [Source:HGNC Symbol;Acc:HGNC:29796]
ENSG00000173786	453.23	0.624798	0.00214847	CNP	2'',3''-cyclic nucleotide 3'' phosphodiesterase [Source:HGNC Symbol;Acc:HGNC:2158]
ENSG00000183354	110.682	-1.30504	0.00217781	KIAA2026	KIAA2026 [Source:HGNC Symbol;Acc:HGNC:23378]
ENSG00000131408	748.168	0.835361	0.00217937	NR1H2	nuclear receptor subfamily 1 group H member 2 [Source:HGNC Symbol;Acc:HGNC:7965]
ENSG00000166479	88.4689	-1.55751	0.00219209	TMX3	thioredoxin-related transmembrane protein 3 [Source:HGNC Symbol;Acc:HGNC:24718]
ENSG00000107036	140.482	-1.33026	0.00221354	RIC1	RIC1 homolog, RAB6A GEF complex partner 1 [Source:HGNC Symbol;Acc:HGNC:17686]
ENSG00000178927	3055.96	0.806488	0.00221354	C17orf62	chromosome 17 open reading frame 62 [Source:HGNC Symbol;Acc:HGNC:28672]
ENSG00000167671	4847.69	1.62821	0.00221368	UBXN6	UBX domain protein 6 [Source:HGNC Symbol;Acc:HGNC:14928]
ENSG00000136689	1223.64	1.17776	0.00221612	IL1RN	interleukin 1 receptor antagonist [Source:HGNC Symbol;Acc:HGNC:6000]
ENSG00000068912	105.697	-0.910079	0.0022188	ERLEC1	endoplasmic reticulum lectin 1 [Source:HGNC Symbol;Acc:HGNC:25222]
ENSG00000269858	2002.79	0.867564	0.00222022	EGLN2	egl-9 family hypoxia-inducible factor 2 [Source:HGNC Symbol;Acc:HGNC:14660]
ENSG00000196177	71.3479	-1.09379	0.00222104	ACADSB	acyl-CoA dehydrogenase, short/branched chain [Source:HGNC Symbol;Acc:HGNC:91]
ENSG00000140368	1315.9	0.966563	0.00222104	PSTPIP1	proline-serine-threonine phosphatase interacting protein 1 [Source:HGNC Symbol;Acc:HGNC:9580]
ENSG00000117616	985.921	-0.861811	0.00222104	RSRP1	arginine/serine-rich protein 1 [Source:HGNC Symbol;Acc:HGNC:25234]
ENSG00000185475	292.878	0.751108	0.00222104	TMEM179B	transmembrane protein 179B [Source:HGNC Symbol;Acc:HGNC:33744]
ENSG00000197045	66.0702	-1.57987	0.00222104	GMFB	glia maturation factor, beta [Source:HGNC Symbol;Acc:HGNC:4373]
ENSG00000149231	45.7219	-1.72499	0.00223475	CCDC82	coiled-coil domain containing 82 [Source:HGNC Symbol;Acc:HGNC:26282]
ENSG00000103495	1708.49	0.752254	0.00224225	MAZ	MYC-associated zinc finger protein (purine-binding transcription factor) [Source:HGNC Symbol;Acc:HGNC:6914]
ENSG00000130772	179.63	0.569543	0.00224225	MED18	mediator complex subunit 18 [Source:HGNC Symbol;Acc:HGNC:25944]
ENSG00000213463	78.2527	-1.46176	0.00224225	SYNJ2BP	synaptojanin 2 binding protein [Source:HGNC Symbol;Acc:HGNC:18955]
ENSG00000124198	122.276	-1.33245	0.00224225	ARFGEF2	ADP ribosylation factor guanine nucleotide exchange factor 2 [Source:HGNC Symbol;Acc:HGNC:15853]
ENSG00000279500	5.12896	-2.13551	0.00224225	RP11-21K12.2
ENSG00000181827	58.8463	-1.62627	0.00224225	RFX7	regulatory factor X7 [Source:HGNC Symbol;Acc:HGNC:25777]
ENSG00000160570	1228.96	0.850044	0.00224225	DEDD2	death effector domain containing 2 [Source:HGNC Symbol;Acc:HGNC:24450]
ENSG00000147894	171.075	-1.38206	0.00224806	C9orf72	chromosome 9 open reading frame 72 [Source:HGNC Symbol;Acc:HGNC:28337]
ENSG00000170892	807.979	1.05516	0.00224806	TSEN34	tRNA splicing endonuclease subunit 34 [Source:HGNC Symbol;Acc:HGNC:15506]
ENSG00000067836	397.56	1.24275	0.00224842	ROGDI	rogdi homolog [Source:HGNC Symbol;Acc:HGNC:29478]
ENSG00000158864	663.294	0.617066	0.00224842	NDUFS2	NADH:ubiquinone oxidoreductase core subunit S2 [Source:HGNC Symbol;Acc:HGNC:7708]
ENSG00000182196	832.228	0.927769	0.00224842	ARL6IP4	ADP ribosylation factor like GTPase 6 interacting protein 4 [Source:HGNC Symbol;Acc:HGNC:18076]
ENSG00000254703	48.4404	1.34148	0.00224842	SENCR	smooth muscle and endothelial cell enriched migration/differentiation-associated long non-coding RNA [Source:HGNC Symbol;Acc:HGNC:44177]
ENSG00000169223	1267.76	0.692935	0.00224951	LMAN2	lectin, mannose-binding 2 [Source:HGNC Symbol;Acc:HGNC:16986]
ENSG00000141741	364.825	0.987936	0.00225003	MIEN1	migration and invasion enhancer 1 [Source:HGNC Symbol;Acc:HGNC:28230]
ENSG00000071189	88.0384	-1.40311	0.00225737	SNX13	sorting nexin 13 [Source:HGNC Symbol;Acc:HGNC:21335]
ENSG00000115241	763.897	0.596594	0.00225858	PPM1G	protein phosphatase, Mg2+/Mn2+ dependent 1G [Source:HGNC Symbol;Acc:HGNC:9278]
ENSG00000272325	377.157	-0.709817	0.00225858	NUDT3	nudix hydrolase 3 [Source:HGNC Symbol;Acc:HGNC:8050]
ENSG00000104894	4709.92	0.793112	0.00225885	CD37	CD37 molecule [Source:HGNC Symbol;Acc:HGNC:1666]
ENSG00000104904	16013.8	1.20249	0.00226502	OAZ1	ornithine decarboxylase antizyme 1 [Source:HGNC Symbol;Acc:HGNC:8095]
ENSG00000125780	153.468	1.68544	0.00226502	TGM3	transglutaminase 3 [Source:HGNC Symbol;Acc:HGNC:11779]
ENSG00000145780	81.723	-1.34423	0.00226998	FEM1C	fem-1 homolog c (C. elegans) [Source:HGNC Symbol;Acc:HGNC:16933]
ENSG00000109466	149.081	-1.30666	0.00227719	KLHL2	kelch like family member 2 [Source:HGNC Symbol;Acc:HGNC:6353]
ENSG00000204257	1143.74	0.63664	0.00229742	HLA-DMA	major histocompatibility complex, class II, DM alpha [Source:HGNC Symbol;Acc:HGNC:4934]
ENSG00000099341	751.266	0.676442	0.00229742	PSMD8	proteasome 26S subunit, non-ATPase 8 [Source:HGNC Symbol;Acc:HGNC:9566]
ENSG00000079462	70.6958	0.913967	0.00230252	PAFAH1B3	platelet activating factor acetylhydrolase 1b catalytic subunit 3 [Source:HGNC Symbol;Acc:HGNC:8576]
ENSG00000167085	419.464	0.716223	0.00232211	PHB	prohibitin [Source:HGNC Symbol;Acc:HGNC:8912]
ENSG00000204305	524.295	1.32165	0.00232857	AGER	advanced glycosylation end product-specific receptor [Source:HGNC Symbol;Acc:HGNC:320]
ENSG00000089022	142.113	-0.738431	0.0023432	MAPKAPK5	mitogen-activated protein kinase-activated protein kinase 5 [Source:HGNC Symbol;Acc:HGNC:6889]
ENSG00000169221	800.683	0.753702	0.0023432	TBC1D10B	TBC1 domain family member 10B [Source:HGNC Symbol;Acc:HGNC:24510]
ENSG00000229127	3.38193	-2.19959	NA	AC007038.7
ENSG00000211890	711.435	1.49413	0.00236622	IGHA2	immunoglobulin heavy constant alpha 2 (A2m marker) [Source:HGNC Symbol;Acc:HGNC:5479]
ENSG00000204435	1025.03	0.726985	0.0023886	CSNK2B	casein kinase 2, beta polypeptide [Source:HGNC Symbol;Acc:HGNC:2460]
ENSG00000251474	103.73	-0.996592	0.00239322	RPL32P3	ribosomal protein L32 pseudogene 3 [Source:HGNC Symbol;Acc:HGNC:27024]
ENSG00000137145	63.6788	-1.665	0.00239349	DENND4C	DENN/MADD domain containing 4C [Source:HGNC Symbol;Acc:HGNC:26079]
ENSG00000197312	148.696	-1.15582	0.00239697	DDI2	DNA damage inducible 1 homolog 2 [Source:HGNC Symbol;Acc:HGNC:24578]
ENSG00000162910	135.541	0.97701	0.00239778	MRPL55	mitochondrial ribosomal protein L55 [Source:HGNC Symbol;Acc:HGNC:16686]
ENSG00000215440	773.938	0.946499	0.00239778	NPEPL1	aminopeptidase-like 1 [Source:HGNC Symbol;Acc:HGNC:16244]
ENSG00000120694	210.118	-0.838652	0.00239778	HSPH1	heat shock protein family H (Hsp110) member 1 [Source:HGNC Symbol;Acc:HGNC:16969]
ENSG00000158615	345.325	-1.1683	0.00239778	PPP1R15B	protein phosphatase 1 regulatory subunit 15B [Source:HGNC Symbol;Acc:HGNC:14951]
ENSG00000138764	205.558	-1.35103	0.00242457	CCNG2	cyclin G2 [Source:HGNC Symbol;Acc:HGNC:1593]
ENSG00000108946	1088.91	-1.19002	0.00242611	PRKAR1A	protein kinase, cAMP-dependent, regulatory subunit type I alpha [Source:HGNC Symbol;Acc:HGNC:9388]
ENSG00000048028	189.15	-1.08475	0.00244274	USP28	ubiquitin specific peptidase 28 [Source:HGNC Symbol;Acc:HGNC:12625]
ENSG00000077454	2148.62	0.9506	0.00244274	LRCH4	leucine-rich repeats and calponin homology (CH) domain containing 4 [Source:HGNC Symbol;Acc:HGNC:6691]
ENSG00000267288	38.2486	1.55112	0.00244274	RP13-890H12.2
ENSG00000141096	93.4255	1.27583	0.00244274	DPEP3	dipeptidase 3 [Source:HGNC Symbol;Acc:HGNC:23029]
ENSG00000163820	201.181	-1.13	0.00244274	FYCO1	FYVE and coiled-coil domain containing 1 [Source:HGNC Symbol;Acc:HGNC:14673]
ENSG00000142347	14776.3	1.02918	0.00245321	MYO1F	myosin IF [Source:HGNC Symbol;Acc:HGNC:7600]
ENSG00000176087	743.682	0.493032	0.00246111	SLC35A4	solute carrier family 35 member A4 [Source:HGNC Symbol;Acc:HGNC:20753]
ENSG00000118922	140.415	-1.51705	0.00246394	KLF12	Kruppel-like factor 12 [Source:HGNC Symbol;Acc:HGNC:6346]
ENSG00000117448	418.616	0.677476	0.00247956	AKR1A1	aldo-keto reductase family 1, member A1 (aldehyde reductase) [Source:HGNC Symbol;Acc:HGNC:380]
ENSG00000160593	10538.4	0.85192	0.00247968	JAML	junction adhesion molecule like [Source:HGNC Symbol;Acc:HGNC:19084]
ENSG00000196757	149.912	-1.25167	0.00248934	ZNF700	zinc finger protein 700 [Source:HGNC Symbol;Acc:HGNC:25292]
ENSG00000102796	253.354	1.16815	0.00248934	DHRS12	dehydrogenase/reductase (SDR family) member 12 [Source:HGNC Symbol;Acc:HGNC:25832]
ENSG00000239779	431.7	0.813238	0.00248934	WBP1	WW domain binding protein 1 [Source:HGNC Symbol;Acc:HGNC:12737]
ENSG00000100027	102.284	-0.96138	0.00249267	YPEL1	yippee like 1 [Source:HGNC Symbol;Acc:HGNC:12845]
ENSG00000205702	33.506	1.46013	0.00249917	CYP2D7	cytochrome P450 family 2 subfamily D member 7 (gene/pseudogene) [Source:HGNC Symbol;Acc:HGNC:2624]
ENSG00000177485	95.3666	-1.52256	0.00249917	ZBTB33	zinc finger and BTB domain containing 33 [Source:HGNC Symbol;Acc:HGNC:16682]
ENSG00000143442	422.188	-0.777307	0.00251599	POGZ	pogo transposable element with ZNF domain [Source:HGNC Symbol;Acc:HGNC:18801]
ENSG00000188897	747.437	1.37317	0.00251948	CTD-3088G3.8
ENSG00000063601	275.247	-0.815906	0.00252632	MTMR1	myotubularin related protein 1 [Source:HGNC Symbol;Acc:HGNC:7449]
ENSG00000102977	222.238	0.891962	0.00253998	ACD	adrenocortical dysplasia homolog (mouse) [Source:HGNC Symbol;Acc:HGNC:25070]
ENSG00000266378	15.4442	1.86809	0.00254719	RP11-214O1.3
ENSG00000257704	80.5324	1.37601	0.00254898	INAFM1	InaF-motif containing 1 [Source:HGNC Symbol;Acc:HGNC:27406]
ENSG00000174353	140.139	-0.92075	0.00254898	STAG3L3	stromal antigen 3-like 3 (pseudogene) [Source:HGNC Symbol;Acc:HGNC:33845]
ENSG00000178982	1489.49	0.710398	0.00256622	EIF3K	eukaryotic translation initiation factor 3 subunit K [Source:HGNC Symbol;Acc:HGNC:24656]
ENSG00000130479	378.349	1.05389	0.00256622	MAP1S	microtubule associated protein 1S [Source:HGNC Symbol;Acc:HGNC:15715]
ENSG00000124102	1151.2	1.3955	0.00257023	PI3	peptidase inhibitor 3 [Source:HGNC Symbol;Acc:HGNC:8947]
ENSG00000108639	1300.05	0.635377	0.00257961	SYNGR2	synaptogyrin 2 [Source:HGNC Symbol;Acc:HGNC:11499]
ENSG00000130723	1281.97	-0.613714	0.00257961	PRRC2B	proline-rich coiled-coil 2B [Source:HGNC Symbol;Acc:HGNC:28121]
ENSG00000243708	239.166	0.986161	0.00257961	PLA2G4B	phospholipase A2 group IVB [Source:HGNC Symbol;Acc:HGNC:9036]
ENSG00000102908	144.163	-1.58463	0.00259071	NFAT5	nuclear factor of activated T-cells 5, tonicity-responsive [Source:HGNC Symbol;Acc:HGNC:7774]
ENSG00000213445	2496.69	0.956915	0.00259293	SIPA1	signal-induced proliferation-associated 1 [Source:HGNC Symbol;Acc:HGNC:10885]
ENSG00000167778	570.198	0.756381	0.002594	SPRYD3	SPRY domain containing 3 [Source:HGNC Symbol;Acc:HGNC:25920]
ENSG00000166200	57.9331	-1.30005	0.0025944	COPS2	COP9 signalosome subunit 2 [Source:HGNC Symbol;Acc:HGNC:30747]
ENSG00000171700	1358.17	0.767772	0.0026094	RGS19	regulator of G-protein signaling 19 [Source:HGNC Symbol;Acc:HGNC:13735]
ENSG00000175155	180.186	-1.26877	0.00261714	YPEL2	yippee like 2 [Source:HGNC Symbol;Acc:HGNC:18326]
ENSG00000215447	8.64371	-2.15308	0.00262329	BX322557.10
ENSG00000068079	493.149	1.11183	0.00263386	IFI35	interferon induced protein 35 [Source:HGNC Symbol;Acc:HGNC:5399]
ENSG00000116701	10373.1	0.831476	0.00263738	NCF2	neutrophil cytosolic factor 2 [Source:HGNC Symbol;Acc:HGNC:7661]
ENSG00000130726	1576.73	0.806265	0.00264072	TRIM28	tripartite motif containing 28 [Source:HGNC Symbol;Acc:HGNC:16384]
ENSG00000139187	119.75	-1.20887	0.00264242	KLRG1	killer cell lectin-like receptor subfamily G, member 1 [Source:HGNC Symbol;Acc:HGNC:6380]
ENSG00000198919	46.1338	-1.33879	0.00265253	DZIP3	DAZ interacting zinc finger protein 3 [Source:HGNC Symbol;Acc:HGNC:30938]
ENSG00000172262	105.25	-1.11964	0.00266053	ZNF131	zinc finger protein 131 [Source:HGNC Symbol;Acc:HGNC:12915]
ENSG00000007129	189.62	0.778244	0.00266629	CEACAM21	carcinoembryonic antigen-related cell adhesion molecule 21 [Source:HGNC Symbol;Acc:HGNC:28834]
ENSG00000198055	2474.31	0.760287	0.00266629	GRK6	G protein-coupled receptor kinase 6 [Source:HGNC Symbol;Acc:HGNC:4545]
ENSG00000117020	115.014	-1.06545	0.00266889	AKT3	v-akt murine thymoma viral oncogene homolog 3 [Source:HGNC Symbol;Acc:HGNC:393]
ENSG00000169136	140.686	0.799553	0.00267075	ATF5	activating transcription factor 5 [Source:HGNC Symbol;Acc:HGNC:790]
ENSG00000118496	62.192	-1.70968	0.00267075	FBXO30	F-box protein 30 [Source:HGNC Symbol;Acc:HGNC:15600]
ENSG00000263956	179.415	-1.06054	0.00268031	NBPF11	neuroblastoma breakpoint family member 11 [Source:HGNC Symbol;Acc:HGNC:31993]
ENSG00000100258	704.847	0.913989	0.00268196	LMF2	lipase maturation factor 2 [Source:HGNC Symbol;Acc:HGNC:25096]
ENSG00000160932	1228	0.956499	0.00269778	LY6E	lymphocyte antigen 6 complex, locus E [Source:HGNC Symbol;Acc:HGNC:6727]
ENSG00000167578	541.152	0.861949	0.00269778	RAB4B	RAB4B, member RAS oncogene family [Source:HGNC Symbol;Acc:HGNC:9782]
ENSG00000105355	785.701	0.887967	0.00269778	PLIN3	perilipin 3 [Source:HGNC Symbol;Acc:HGNC:16893]
ENSG00000101940	429.958	1.02433	0.00269778	WDR13	WD repeat domain 13 [Source:HGNC Symbol;Acc:HGNC:14352]
ENSG00000163597	342.505	0.751009	0.00269778	SNHG16	small nucleolar RNA host gene 16 [Source:HGNC Symbol;Acc:HGNC:44352]
ENSG00000140044	323.891	0.933781	0.00269992	JDP2	Jun dimerization protein 2 [Source:HGNC Symbol;Acc:HGNC:17546]
ENSG00000163464	9792.18	1.09576	0.00269992	CXCR1	chemokine (C-X-C motif) receptor 1 [Source:HGNC Symbol;Acc:HGNC:6026]
ENSG00000135953	61.5315	-1.28197	0.00269992	MFSD9	major facilitator superfamily domain containing 9 [Source:HGNC Symbol;Acc:HGNC:28158]
ENSG00000179632	1255.49	0.917376	0.00269992	MAF1	MAF1 homolog, negative regulator of RNA polymerase III [Source:HGNC Symbol;Acc:HGNC:24966]
ENSG00000090020	442.094	0.829817	0.00271196	SLC9A1	solute carrier family 9, subfamily A (NHE1, cation proton antiporter 1), member 1 [Source:HGNC Symbol;Acc:HGNC:11071]
ENSG00000136732	9485.4	1.59875	0.00271464	GYPC	glycophorin C (Gerbich blood group) [Source:HGNC Symbol;Acc:HGNC:4704]
ENSG00000161960	3367.55	0.571061	0.00272469	EIF4A1	eukaryotic translation initiation factor 4A1 [Source:HGNC Symbol;Acc:HGNC:3282]
ENSG00000106460	78.0265	-1.46306	0.00272469	TMEM106B	transmembrane protein 106B [Source:HGNC Symbol;Acc:HGNC:22407]
ENSG00000159658	692.896	-0.745596	0.00272469	EFCAB14	EF-hand calcium binding domain 14 [Source:HGNC Symbol;Acc:HGNC:29051]
ENSG00000135976	17.2748	-1.94485	0.00272469	ANKRD36	ankyrin repeat domain 36 [Source:HGNC Symbol;Acc:HGNC:24079]
ENSG00000261611	9.74154	-2.15332	0.00272469	AC010547.9
ENSG00000113732	1312.68	0.862624	0.00272667	ATP6V0E1	ATPase, H+ transporting, lysosomal 9kDa, V0 subunit e1 [Source:HGNC Symbol;Acc:HGNC:863]
ENSG00000111912	107.075	-1.29111	0.0027405	NCOA7	nuclear receptor coactivator 7 [Source:HGNC Symbol;Acc:HGNC:21081]
ENSG00000064393	214.564	-0.992561	0.0027405	HIPK2	homeodomain interacting protein kinase 2 [Source:HGNC Symbol;Acc:HGNC:14402]
ENSG00000168961	2328.74	0.951741	0.00274549	LGALS9	lectin, galactoside-binding, soluble, 9 [Source:HGNC Symbol;Acc:HGNC:6570]
ENSG00000105655	107.865	1.15575	0.00276054	ISYNA1	inositol-3-phosphate synthase 1 [Source:HGNC Symbol;Acc:HGNC:29821]
ENSG00000258301	78.3926	1.0527	0.002761	RP11-488C13.5
ENSG00000110321	2647.24	-1.00711	0.00276232	EIF4G2	eukaryotic translation initiation factor 4 gamma, 2 [Source:HGNC Symbol;Acc:HGNC:3297]
ENSG00000163811	97.0912	-1.30668	0.00277161	WDR43	WD repeat domain 43 [Source:HGNC Symbol;Acc:HGNC:28945]
ENSG00000112851	417.427	-1.41647	0.0027777	ERBB2IP	erbb2 interacting protein [Source:HGNC Symbol;Acc:HGNC:15842]
ENSG00000266340	123.539	0.989646	0.00278822	RP11-848P1.4
ENSG00000179981	128.948	-1.26279	0.0028045	TSHZ1	teashirt zinc finger homeobox 1 [Source:HGNC Symbol;Acc:HGNC:10669]
ENSG00000080189	606.819	0.543744	0.00281169	SLC35C2	solute carrier family 35 (GDP-fucose transporter), member C2 [Source:HGNC Symbol;Acc:HGNC:17117]
ENSG00000163785	96.8566	-1.37669	0.00281779	RYK	receptor-like tyrosine kinase [Source:HGNC Symbol;Acc:HGNC:10481]
ENSG00000148019	130.707	-1.08658	0.00281779	CEP78	centrosomal protein 78kDa [Source:HGNC Symbol;Acc:HGNC:25740]
ENSG00000198690	80.6441	-1.18912	0.00282935	FAN1	FANCD2/FANCI-associated nuclease 1 [Source:HGNC Symbol;Acc:HGNC:29170]
ENSG00000186908	84.4751	-1.76626	0.0028307	ZDHHC17	zinc finger, DHHC-type containing 17 [Source:HGNC Symbol;Acc:HGNC:18412]
ENSG00000015153	47.1325	-1.07421	0.00284358	YAF2	YY1 associated factor 2 [Source:HGNC Symbol;Acc:HGNC:17363]
ENSG00000014164	345.846	0.915313	0.00284807	ZC3H3	zinc finger CCCH-type containing 3 [Source:HGNC Symbol;Acc:HGNC:28972]
ENSG00000162601	106.279	-1.65584	0.00284807	MYSM1	Myb-like, SWIRM and MPN domains 1 [Source:HGNC Symbol;Acc:HGNC:29401]
ENSG00000161526	792.931	0.612858	0.00286377	SAP30BP	SAP30 binding protein [Source:HGNC Symbol;Acc:HGNC:30785]
ENSG00000147443	1294.19	0.809377	0.00286377	DOK2	docking protein 2 [Source:HGNC Symbol;Acc:HGNC:2991]
ENSG00000158062	1087.26	0.84818	0.00286377	UBXN11	UBX domain protein 11 [Source:HGNC Symbol;Acc:HGNC:30600]
ENSG00000185127	66.2762	-1.50257	0.00287827	C6orf120	chromosome 6 open reading frame 120 [Source:HGNC Symbol;Acc:HGNC:21247]
ENSG00000125676	206.834	-0.932861	0.00288005	THOC2	THO complex 2 [Source:HGNC Symbol;Acc:HGNC:19073]
ENSG00000030066	143.261	-1.20574	0.00288635	NUP160	nucleoporin 160kDa [Source:HGNC Symbol;Acc:HGNC:18017]
ENSG00000140262	127.156	-1.40689	0.00288713	TCF12	transcription factor 12 [Source:HGNC Symbol;Acc:HGNC:11623]
ENSG00000105700	725.183	0.701411	0.00289005	KXD1	KxDL motif containing 1 [Source:HGNC Symbol;Acc:HGNC:28420]
ENSG00000100097	930.014	1.05165	0.00289499	LGALS1	lectin, galactoside-binding, soluble, 1 [Source:HGNC Symbol;Acc:HGNC:6561]
ENSG00000105568	1393.58	0.643885	0.00289699	PPP2R1A	protein phosphatase 2 regulatory subunit A, alpha [Source:HGNC Symbol;Acc:HGNC:9302]
ENSG00000125148	199.941	1.26942	0.00291226	MT2A	metallothionein 2A [Source:HGNC Symbol;Acc:HGNC:7406]
ENSG00000198830	2600.39	0.470998	0.00291226	HMGN2	high mobility group nucleosomal binding domain 2 [Source:HGNC Symbol;Acc:HGNC:4986]
ENSG00000178409	5.99756	-2.07365	0.00291226	BEND3	BEN domain containing 3 [Source:HGNC Symbol;Acc:HGNC:23040]
ENSG00000156875	211.176	-1.18741	0.00291226	MFSD14A	major facilitator superfamily domain containing 14A [Source:HGNC Symbol;Acc:HGNC:23363]
ENSG00000138443	78.2962	-0.98578	0.00291312	ABI2	abl-interactor 2 [Source:HGNC Symbol;Acc:HGNC:24011]
ENSG00000110925	134.928	-0.849367	0.00292853	CSRNP2	cysteine-serine-rich nuclear protein 2 [Source:HGNC Symbol;Acc:HGNC:16006]
ENSG00000010361	127.767	0.961922	0.00293148	FUZ	fuzzy planar cell polarity protein [Source:HGNC Symbol;Acc:HGNC:26219]
ENSG00000105701	42914.9	1.53773	0.00294181	FKBP8	FK506 binding protein 8 [Source:HGNC Symbol;Acc:HGNC:3724]
ENSG00000198964	81.0698	-1.07335	0.00294181	SGMS1	sphingomyelin synthase 1 [Source:HGNC Symbol;Acc:HGNC:29799]
ENSG00000158710	11628.8	0.85756	0.00294181	TAGLN2	transgelin 2 [Source:HGNC Symbol;Acc:HGNC:11554]
ENSG00000160087	352.415	0.638722	0.00294811	UBE2J2	ubiquitin conjugating enzyme E2, J2 [Source:HGNC Symbol;Acc:HGNC:19268]
ENSG00000167384	29.6994	-1.3906	0.00294811	ZNF180	zinc finger protein 180 [Source:HGNC Symbol;Acc:HGNC:12970]
ENSG00000090097	143.732	0.961043	0.00296572	PCBP4	poly(rC) binding protein 4 [Source:HGNC Symbol;Acc:HGNC:8652]
ENSG00000186074	719.306	0.677951	0.00296627	CD300LF	CD300 molecule like family member f [Source:HGNC Symbol;Acc:HGNC:29883]
ENSG00000204843	1224.53	0.77369	0.00296627	DCTN1	dynactin subunit 1 [Source:HGNC Symbol;Acc:HGNC:2711]
ENSG00000136068	212.643	-0.774716	0.00297004	FLNB	filamin B [Source:HGNC Symbol;Acc:HGNC:3755]
ENSG00000167173	2660.64	1.00216	0.0029778	C15orf39	chromosome 15 open reading frame 39 [Source:HGNC Symbol;Acc:HGNC:24497]
ENSG00000112159	216.415	-1.42752	0.00301072	MDN1	midasin AAA ATPase 1 [Source:HGNC Symbol;Acc:HGNC:18302]
ENSG00000231528	18.4784	-1.50738	0.00301573	FAM225A	family with sequence similarity 225 member A (non-protein coding) [Source:HGNC Symbol;Acc:HGNC:27855]
ENSG00000140932	601.625	1.26576	0.00302537	CMTM2	CKLF-like MARVEL transmembrane domain containing 2 [Source:HGNC Symbol;Acc:HGNC:19173]
ENSG00000145860	452.615	-0.854922	0.00302666	RNF145	ring finger protein 145 [Source:HGNC Symbol;Acc:HGNC:20853]
ENSG00000198695	6864.64	1.15482	0.00303312	MT-ND6	mitochondrially encoded NADH:ubiquinone oxidoreductase core subunit 6 [Source:HGNC Symbol;Acc:HGNC:7462]
ENSG00000177311	128.323	-1.43393	0.00303891	ZBTB38	zinc finger and BTB domain containing 38 [Source:HGNC Symbol;Acc:HGNC:26636]
ENSG00000077232	202.549	-1.15686	0.00303891	DNAJC10	DnaJ heat shock protein family (Hsp40) member C10 [Source:HGNC Symbol;Acc:HGNC:24637]
ENSG00000115317	233.553	0.862589	0.00304036	HTRA2	HtrA serine peptidase 2 [Source:HGNC Symbol;Acc:HGNC:14348]
ENSG00000179889	303.412	-0.786243	0.00304132	PDXDC1	pyridoxal-dependent decarboxylase domain containing 1 [Source:HGNC Symbol;Acc:HGNC:28995]
ENSG00000159873	119.692	-1.28504	0.0030479	CCDC117	coiled-coil domain containing 117 [Source:HGNC Symbol;Acc:HGNC:26599]
ENSG00000112308	835.844	-1.06249	0.00305432	C6orf62	chromosome 6 open reading frame 62 [Source:HGNC Symbol;Acc:HGNC:20998]
ENSG00000090013	1713.95	1.60951	0.00306551	BLVRB	biliverdin reductase B [Source:HGNC Symbol;Acc:HGNC:1063]
ENSG00000163157	7.62258	2.03601	0.00306551	TMOD4	tropomodulin 4 [Source:HGNC Symbol;Acc:HGNC:11874]
ENSG00000115760	386.936	-0.9414	0.00306551	BIRC6	baculoviral IAP repeat containing 6 [Source:HGNC Symbol;Acc:HGNC:13516]
ENSG00000167984	680.612	-0.86963	0.00306551	NLRC3	NLR family, CARD domain containing 3 [Source:HGNC Symbol;Acc:HGNC:29889]
ENSG00000234745	53894.6	0.83202	0.00306551	HLA-B	major histocompatibility complex, class I, B [Source:HGNC Symbol;Acc:HGNC:4932]
ENSG00000159399	301.611	-0.930787	0.00306551	HK2	hexokinase 2 [Source:HGNC Symbol;Acc:HGNC:4923]
ENSG00000110619	603.026	0.616493	0.00306975	CARS	cysteinyl-tRNA synthetase [Source:HGNC Symbol;Acc:HGNC:1493]
ENSG00000171425	200.416	0.943397	0.00306975	ZNF581	zinc finger protein 581 [Source:HGNC Symbol;Acc:HGNC:25017]
ENSG00000254428	3.82009	-2.13769	NA	RP11-110I1.11
ENSG00000170989	619.075	-1.05822	0.00307454	S1PR1	sphingosine-1-phosphate receptor 1 [Source:HGNC Symbol;Acc:HGNC:3165]
ENSG00000170113	64.3054	-1.38348	0.00307719	NIPA1	non imprinted in Prader-Willi/Angelman syndrome 1 [Source:HGNC Symbol;Acc:HGNC:17043]
ENSG00000105671	271.87	0.881896	0.00308606	DDX49	DEAD (Asp-Glu-Ala-Asp) box polypeptide 49 [Source:HGNC Symbol;Acc:HGNC:18684]
ENSG00000077984	2339.58	1.17934	0.00308879	CST7	cystatin F [Source:HGNC Symbol;Acc:HGNC:2479]
ENSG00000101974	48.1651	-1.64951	0.00309188	ATP11C	ATPase, class VI, type 11C [Source:HGNC Symbol;Acc:HGNC:13554]
ENSG00000116903	103.433	-1.35774	0.00311361	EXOC8	exocyst complex component 8 [Source:HGNC Symbol;Acc:HGNC:24659]
ENSG00000111961	18.0911	-1.78778	0.00311361	SASH1	SAM and SH3 domain containing 1 [Source:HGNC Symbol;Acc:HGNC:19182]
ENSG00000121579	227.385	-1.41964	0.00311361	NAA50	N(alpha)-acetyltransferase 50, NatE catalytic subunit [Source:HGNC Symbol;Acc:HGNC:29533]
ENSG00000198763	28118.4	0.864445	0.00311361	MT-ND2	mitochondrially encoded NADH:ubiquinone oxidoreductase core subunit 2 [Source:HGNC Symbol;Acc:HGNC:7456]
ENSG00000101246	322.008	0.7023	0.00312389	ARFRP1	ADP ribosylation factor related protein 1 [Source:HGNC Symbol;Acc:HGNC:662]
ENSG00000077044	999.576	-0.496758	0.00312921	DGKD	diacylglycerol kinase delta [Source:HGNC Symbol;Acc:HGNC:2851]
ENSG00000104093	234.095	-1.29953	0.00312921	DMXL2	Dmx-like 2 [Source:HGNC Symbol;Acc:HGNC:2938]
ENSG00000186918	238.266	-0.98695	0.00313187	ZNF395	zinc finger protein 395 [Source:HGNC Symbol;Acc:HGNC:18737]
ENSG00000104325	560.662	0.711918	0.00313891	DECR1	2,4-dienoyl-CoA reductase 1, mitochondrial [Source:HGNC Symbol;Acc:HGNC:2753]
ENSG00000167874	55.6309	1.50153	0.00314484	TMEM88	transmembrane protein 88 [Source:HGNC Symbol;Acc:HGNC:32371]
ENSG00000159884	168.762	0.87261	0.00314484	CCDC107	coiled-coil domain containing 107 [Source:HGNC Symbol;Acc:HGNC:28465]
ENSG00000101457	410.796	0.863184	0.00315454	DNTTIP1	deoxynucleotidyltransferase, terminal, interacting protein 1 [Source:HGNC Symbol;Acc:HGNC:16160]
ENSG00000060138	4602.41	1.31981	0.00315454	YBX3	Y-box binding protein 3 [Source:HGNC Symbol;Acc:HGNC:2428]
ENSG00000110711	680.49	0.741212	0.00315881	AIP	aryl hydrocarbon receptor interacting protein [Source:HGNC Symbol;Acc:HGNC:358]
ENSG00000064961	356.851	0.808755	0.00315881	HMG20B	high mobility group 20B [Source:HGNC Symbol;Acc:HGNC:5002]
ENSG00000169189	289.893	0.623741	0.00315881	NSMCE1	NSE1 homolog, SMC5-SMC6 complex component [Source:HGNC Symbol;Acc:HGNC:29897]
ENSG00000103145	104.307	1.19996	0.00315881	HCFC1R1	host cell factor C1 regulator 1 (XPO1 dependent) [Source:HGNC Symbol;Acc:HGNC:21198]
ENSG00000105501	951.683	1.19772	0.00315881	SIGLEC5	sialic acid binding Ig-like lectin 5 [Source:HGNC Symbol;Acc:HGNC:10874]
ENSG00000231154	3.51972	-2.13457	NA	MORF4L2-AS1	MORF4L2 antisense RNA 1 [Source:HGNC Symbol;Acc:HGNC:27991]
ENSG00000260686	4.54828	-2.10947	NA	CTB-36H16.2
ENSG00000271122	24.7579	-1.33381	0.00316634	RP11-379H18.1
ENSG00000092929	2678.09	0.876129	0.00316805	UNC13D	unc-13 homolog D (C. elegans) [Source:HGNC Symbol;Acc:HGNC:23147]
ENSG00000197982	66.3964	1.09202	0.00318652	C1orf122	chromosome 1 open reading frame 122 [Source:HGNC Symbol;Acc:HGNC:24789]
ENSG00000112972	51.2136	-1.72173	0.00320224	HMGCS1	3-hydroxy-3-methylglutaryl-CoA synthase 1 [Source:HGNC Symbol;Acc:HGNC:5007]
ENSG00000093000	660.042	-0.929212	0.00321358	NUP50	nucleoporin 50kDa [Source:HGNC Symbol;Acc:HGNC:8065]
ENSG00000238045	72.7117	0.873899	0.00321358	AC009133.12
ENSG00000118412	59.6294	-1.69593	0.00323269	CASP8AP2	caspase 8 associated protein 2 [Source:HGNC Symbol;Acc:HGNC:1510]
ENSG00000108389	262.891	-1.02203	0.00323663	MTMR4	myotubularin related protein 4 [Source:HGNC Symbol;Acc:HGNC:7452]
ENSG00000179195	178.193	-1.32483	0.00323663	ZNF664	zinc finger protein 664 [Source:HGNC Symbol;Acc:HGNC:25406]
ENSG00000065613	239.29	-1.16946	0.00323663	SLK	STE20 like kinase [Source:HGNC Symbol;Acc:HGNC:11088]
ENSG00000074800	5258.08	0.77077	0.00323663	ENO1	enolase 1, (alpha) [Source:HGNC Symbol;Acc:HGNC:3350]
ENSG00000104872	362.317	0.654408	0.00324606	PIH1D1	PIH1 domain containing 1 [Source:HGNC Symbol;Acc:HGNC:26075]
ENSG00000143815	660.183	-1.2875	0.00327078	LBR	lamin B receptor [Source:HGNC Symbol;Acc:HGNC:6518]
ENSG00000138032	180.128	-1.28119	0.00327246	PPM1B	protein phosphatase, Mg2+/Mn2+ dependent 1B [Source:HGNC Symbol;Acc:HGNC:9276]
ENSG00000165494	455.448	-1.03018	0.00328388	PCF11	PCF11 cleavage and polyadenylation factor subunit [Source:HGNC Symbol;Acc:HGNC:30097]
ENSG00000205268	427.789	-1.20487	0.00330874	PDE7A	phosphodiesterase 7A [Source:HGNC Symbol;Acc:HGNC:8791]
ENSG00000254614	69.3809	1.15051	0.00330874	AP003068.23
ENSG00000204165	64.078	1.1056	0.0033236	CXorf65	chromosome X open reading frame 65 [Source:HGNC Symbol;Acc:HGNC:33713]
ENSG00000164305	124.823	-1.2354	0.0033236	CASP3	caspase 3 [Source:HGNC Symbol;Acc:HGNC:1504]
ENSG00000113263	692.74	-1.13738	0.0033236	ITK	IL2-inducible T-cell kinase [Source:HGNC Symbol;Acc:HGNC:6171]
ENSG00000008294	395.834	-0.77462	0.0033356	SPAG9	sperm associated antigen 9 [Source:HGNC Symbol;Acc:HGNC:14524]
ENSG00000087460	8400	0.719671	0.00334909	GNAS	GNAS complex locus [Source:HGNC Symbol;Acc:HGNC:4392]
ENSG00000185101	391.266	0.749173	0.00335947	ANO9	anoctamin 9 [Source:HGNC Symbol;Acc:HGNC:20679]
ENSG00000147133	222.161	-1.13947	0.0033774	TAF1	TATA-box binding protein associated factor 1 [Source:HGNC Symbol;Acc:HGNC:11535]
ENSG00000102878	52.437	1.06855	0.00338926	HSF4	heat shock transcription factor 4 [Source:HGNC Symbol;Acc:HGNC:5227]
ENSG00000144815	174.776	-0.834609	0.00340038	NXPE3	neurexophilin and PC-esterase domain family member 3 [Source:HGNC Symbol;Acc:HGNC:28238]
ENSG00000138767	310.915	-1.19829	0.00340038	CNOT6L	CCR4-NOT transcription complex subunit 6-like [Source:HGNC Symbol;Acc:HGNC:18042]
ENSG00000247596	1110.02	0.728349	0.00340038	TWF2	twinfilin actin binding protein 2 [Source:HGNC Symbol;Acc:HGNC:9621]
ENSG00000160213	788.703	0.919262	0.00340038	CSTB	cystatin B [Source:HGNC Symbol;Acc:HGNC:2482]
ENSG00000203880	214.626	-1.55033	0.00340038	PCMTD2	protein-L-isoaspartate (D-aspartate) O-methyltransferase domain containing 2 [Source:HGNC Symbol;Acc:HGNC:15882]
ENSG00000088298	491.02	0.766861	0.00340038	EDEM2	ER degradation enhancer, mannosidase alpha-like 2 [Source:HGNC Symbol;Acc:HGNC:15877]
ENSG00000138448	19.5048	-1.92881	0.00340284	ITGAV	integrin subunit alpha V [Source:HGNC Symbol;Acc:HGNC:6150]
ENSG00000123124	130.412	-1.19656	0.00340778	WWP1	WW domain containing E3 ubiquitin protein ligase 1 [Source:HGNC Symbol;Acc:HGNC:17004]
ENSG00000167005	158.755	-1.12817	0.00340778	NUDT21	nudix hydrolase 21 [Source:HGNC Symbol;Acc:HGNC:13870]
ENSG00000187840	155.245	1.01329	0.00340789	EIF4EBP1	eukaryotic translation initiation factor 4E binding protein 1 [Source:HGNC Symbol;Acc:HGNC:3288]
ENSG00000142089	5702.51	1.46142	0.00340789	IFITM3	interferon induced transmembrane protein 3 [Source:HGNC Symbol;Acc:HGNC:5414]
ENSG00000066136	801.593	0.692314	0.00341526	NFYC	nuclear transcription factor Y subunit gamma [Source:HGNC Symbol;Acc:HGNC:7806]
ENSG00000223401	4.62802	-2.07486	NA	RP11-211G3.2
ENSG00000120318	1004.56	0.849277	0.00342789	ARAP3	ArfGAP with RhoGAP domain, ankyrin repeat and PH domain 3 [Source:HGNC Symbol;Acc:HGNC:24097]
ENSG00000167851	2246.11	0.80984	0.00343356	CD300A	CD300a molecule [Source:HGNC Symbol;Acc:HGNC:19319]
ENSG00000282056	22.9174	-1.67326	0.00345834
ENSG00000143368	902.621	0.759901	0.00345834	SF3B4	splicing factor 3b subunit 4 [Source:HGNC Symbol;Acc:HGNC:10771]
ENSG00000095637	4.05051	-2.11584	NA	SORBS1	sorbin and SH3 domain containing 1 [Source:HGNC Symbol;Acc:HGNC:14565]
ENSG00000104518	999.044	1.00236	0.00347313	GSDMD	gasdermin D [Source:HGNC Symbol;Acc:HGNC:25697]
ENSG00000151151	84.4936	-1.5036	0.00348445	IPMK	inositol polyphosphate multikinase [Source:HGNC Symbol;Acc:HGNC:20739]
ENSG00000173992	298.245	0.91242	0.00349806	CCS	copper chaperone for superoxide dismutase [Source:HGNC Symbol;Acc:HGNC:1613]
ENSG00000123342	8.87237	1.88756	0.00349806	MMP19	matrix metallopeptidase 19 [Source:HGNC Symbol;Acc:HGNC:7165]
ENSG00000142875	229.651	-1.58789	0.00350024	PRKACB	protein kinase, cAMP-dependent, beta catalytic subunit [Source:HGNC Symbol;Acc:HGNC:9381]
ENSG00000214193	33.7851	1.37487	0.00350024	SH3D21	SH3 domain containing 21 [Source:HGNC Symbol;Acc:HGNC:26236]
ENSG00000146834	642.213	0.766656	0.00350024	MEPCE	methylphosphate capping enzyme [Source:HGNC Symbol;Acc:HGNC:20247]
ENSG00000172965	173.684	1.00095	0.00350024	MIR4435-2HG	MIR4435-2 host gene [Source:HGNC Symbol;Acc:HGNC:35163]
ENSG00000130811	1560.88	0.820904	0.00350024	EIF3G	eukaryotic translation initiation factor 3 subunit G [Source:HGNC Symbol;Acc:HGNC:3274]
ENSG00000143401	169.708	-0.998659	0.00351466	ANP32E	acidic nuclear phosphoprotein 32 family member E [Source:HGNC Symbol;Acc:HGNC:16673]
ENSG00000172869	64.2549	-1.53592	0.00351466	DMXL1	Dmx-like 1 [Source:HGNC Symbol;Acc:HGNC:2937]
ENSG00000100523	130.079	-1.55852	0.00351466	DDHD1	DDHD domain containing 1 [Source:HGNC Symbol;Acc:HGNC:19714]
ENSG00000005483	586.569	-1.15425	0.00351957	KMT2E	lysine (K)-specific methyltransferase 2E [Source:HGNC Symbol;Acc:HGNC:18541]
ENSG00000103657	696.096	-0.580896	0.00353129	HERC1	HECT and RLD domain containing E3 ubiquitin protein ligase family member 1 [Source:HGNC Symbol;Acc:HGNC:4867]
ENSG00000166266	51.8872	-1.65092	0.00355009	CUL5	cullin 5 [Source:HGNC Symbol;Acc:HGNC:2556]
ENSG00000105401	1427.62	0.755691	0.00355009	CDC37	cell division cycle 37 [Source:HGNC Symbol;Acc:HGNC:1735]
ENSG00000159459	86.2845	-1.20785	0.00355302	UBR1	ubiquitin protein ligase E3 component n-recognin 1 [Source:HGNC Symbol;Acc:HGNC:16808]
ENSG00000127084	4928.77	0.787186	0.00355616	FGD3	FYVE, RhoGEF and PH domain containing 3 [Source:HGNC Symbol;Acc:HGNC:16027]
ENSG00000090674	362.749	1.28961	0.00356533	MCOLN1	mucolipin 1 [Source:HGNC Symbol;Acc:HGNC:13356]
ENSG00000110011	426.02	0.970146	0.00357396	DNAJC4	DnaJ heat shock protein family (Hsp40) member C4 [Source:HGNC Symbol;Acc:HGNC:5271]
ENSG00000120137	121.064	-1.33803	0.00359204	PANK3	pantothenate kinase 3 [Source:HGNC Symbol;Acc:HGNC:19365]
ENSG00000156273	517.08	-1.43064	0.00359204	BACH1	BTB and CNC homology 1, basic leucine zipper transcription factor 1 [Source:HGNC Symbol;Acc:HGNC:935]
ENSG00000229769	10.9211	2.06359	0.00359204	TRBV10-2	T cell receptor beta variable 10-2 [Source:HGNC Symbol;Acc:HGNC:12178]
ENSG00000104825	232.051	0.910499	0.00361187	NFKBIB	nuclear factor of kappa light polypeptide gene enhancer in B-cells inhibitor, beta [Source:HGNC Symbol;Acc:HGNC:7798]
ENSG00000109572	126.61	-1.09954	0.00362198	CLCN3	chloride channel, voltage-sensitive 3 [Source:HGNC Symbol;Acc:HGNC:2021]
ENSG00000124406	113.787	-1.62326	0.00365468	ATP8A1	ATPase, aminophospholipid transporter (APLT), class I, type 8A, member 1 [Source:HGNC Symbol;Acc:HGNC:13531]
ENSG00000110422	314.478	-1.46216	0.00365468	HIPK3	homeodomain interacting protein kinase 3 [Source:HGNC Symbol;Acc:HGNC:4915]
ENSG00000104522	712.223	1.25636	0.00365468	TSTA3	tissue specific transplantation antigen P35B [Source:HGNC Symbol;Acc:HGNC:12390]
ENSG00000134954	2294.63	-1.21262	0.00367103	ETS1	v-ets avian erythroblastosis virus E26 oncogene homolog 1 [Source:HGNC Symbol;Acc:HGNC:3488]
ENSG00000004700	152.927	-1.31768	0.00368901	RECQL	RecQ helicase-like [Source:HGNC Symbol;Acc:HGNC:9948]
ENSG00000136630	376.109	1.15605	0.00368901	HLX	H2.0-like homeobox [Source:HGNC Symbol;Acc:HGNC:4978]
ENSG00000173638	783.602	1.10119	0.00369103	SLC19A1	solute carrier family 19 (folate transporter), member 1 [Source:HGNC Symbol;Acc:HGNC:10937]
ENSG00000167468	1031.07	0.886095	0.00369103	GPX4	glutathione peroxidase 4 [Source:HGNC Symbol;Acc:HGNC:4556]
ENSG00000187735	250.482	-1.14142	0.00369146	TCEA1	transcription elongation factor A (SII), 1 [Source:HGNC Symbol;Acc:HGNC:11612]
ENSG00000113851	112.693	-1.41504	0.00370472	CRBN	cereblon [Source:HGNC Symbol;Acc:HGNC:30185]
ENSG00000111886	3.42806	-2.10199	NA	GABRR2	gamma-aminobutyric acid (GABA) A receptor, rho 2 [Source:HGNC Symbol;Acc:HGNC:4091]
ENSG00000111962	25.6351	-1.45731	0.00370826	UST	uronyl-2-sulfotransferase [Source:HGNC Symbol;Acc:HGNC:17223]
ENSG00000122591	71.18	-1.2927	0.00370826	FAM126A	family with sequence similarity 126 member A [Source:HGNC Symbol;Acc:HGNC:24587]
ENSG00000092841	4153.64	1.0039	0.00371491	MYL6	myosin light chain 6 [Source:HGNC Symbol;Acc:HGNC:7587]
ENSG00000136141	70.452	-1.11821	0.00371491	LRCH1	leucine-rich repeats and calponin homology (CH) domain containing 1 [Source:HGNC Symbol;Acc:HGNC:20309]
ENSG00000138107	1184.79	0.688635	0.00371864	ACTR1A	ARP1 actin-related protein 1 homolog A, centractin alpha (yeast) [Source:HGNC Symbol;Acc:HGNC:167]
ENSG00000122042	152.101	-1.40319	0.0037202	UBL3	ubiquitin like 3 [Source:HGNC Symbol;Acc:HGNC:12504]
ENSG00000106415	77.6873	-1.61643	0.00373709	GLCCI1	glucocorticoid induced 1 [Source:HGNC Symbol;Acc:HGNC:18713]
ENSG00000162104	80.5745	-1.05665	0.00374592	ADCY9	adenylate cyclase 9 [Source:HGNC Symbol;Acc:HGNC:240]
ENSG00000077150	1240.09	0.968835	0.00374765	NFKB2	nuclear factor of kappa light polypeptide gene enhancer in B-cells 2 (p49/p100) [Source:HGNC Symbol;Acc:HGNC:7795]
ENSG00000137075	217.794	-1.05122	0.00376684	RNF38	ring finger protein 38 [Source:HGNC Symbol;Acc:HGNC:18052]
ENSG00000058063	356.408	-1.10876	0.00377216	ATP11B	ATPase, class VI, type 11B [Source:HGNC Symbol;Acc:HGNC:13553]
ENSG00000102901	469.412	0.730556	0.00377948	CENPT	centromere protein T [Source:HGNC Symbol;Acc:HGNC:25787]
ENSG00000148180	1912.95	1.10812	0.00377948	GSN	gelsolin [Source:HGNC Symbol;Acc:HGNC:4620]
ENSG00000127948	645.508	1.0256	0.00378872	POR	P450 (cytochrome) oxidoreductase [Source:HGNC Symbol;Acc:HGNC:9208]
ENSG00000124532	96.5376	-0.901298	0.00379056	MRS2	MRS2, magnesium transporter [Source:HGNC Symbol;Acc:HGNC:13785]
ENSG00000110888	134.325	-0.96993	0.00379093	CAPRIN2	caprin family member 2 [Source:HGNC Symbol;Acc:HGNC:21259]
ENSG00000213722	266.253	1.11846	0.00379313	DDAH2	dimethylarginine dimethylaminohydrolase 2 [Source:HGNC Symbol;Acc:HGNC:2716]
ENSG00000133657	107.367	-1.45324	0.00379313	ATP13A3	ATPase type 13A3 [Source:HGNC Symbol;Acc:HGNC:24113]
ENSG00000049089	148.502	1.12136	0.00379838	COL9A2	collagen, type IX, alpha 2 [Source:HGNC Symbol;Acc:HGNC:2218]
ENSG00000170310	128.56	0.797255	0.00380231	STX8	syntaxin 8 [Source:HGNC Symbol;Acc:HGNC:11443]
ENSG00000132356	228.751	-1.30996	0.00380442	PRKAA1	protein kinase, AMP-activated, alpha 1 catalytic subunit [Source:HGNC Symbol;Acc:HGNC:9376]
ENSG00000145495	476.051	-0.79729	0.00381199	MARCH6	membrane associated ring-CH-type finger 6 [Source:HGNC Symbol;Acc:HGNC:30550]
ENSG00000088387	142.121	-1.30176	0.00385852	DOCK9	dedicator of cytokinesis 9 [Source:HGNC Symbol;Acc:HGNC:14132]
ENSG00000135929	570.026	1.10474	0.00385852	CYP27A1	cytochrome P450 family 27 subfamily A member 1 [Source:HGNC Symbol;Acc:HGNC:2605]
ENSG00000141002	1455.81	0.664257	0.00387919	TCF25	transcription factor 25 (basic helix-loop-helix) [Source:HGNC Symbol;Acc:HGNC:29181]
ENSG00000143546	2957.02	1.16561	0.00387985	S100A8	S100 calcium binding protein A8 [Source:HGNC Symbol;Acc:HGNC:10498]
ENSG00000056097	249.487	-1.09612	0.00388437	ZFR	zinc finger RNA binding protein [Source:HGNC Symbol;Acc:HGNC:17277]
ENSG00000125910	1663.73	1.15636	0.00388437	S1PR4	sphingosine-1-phosphate receptor 4 [Source:HGNC Symbol;Acc:HGNC:3170]
ENSG00000178307	153.713	0.793461	0.00388662	TMEM11	transmembrane protein 11 [Source:HGNC Symbol;Acc:HGNC:16823]
ENSG00000204859	458.937	0.670754	0.00389369	ZBTB48	zinc finger and BTB domain containing 48 [Source:HGNC Symbol;Acc:HGNC:4930]
ENSG00000160131	103.694	-1.01417	0.00389633	VMA21	VMA21 vacuolar H+-ATPase homolog (S. cerevisiae) [Source:HGNC Symbol;Acc:HGNC:22082]
ENSG00000120885	938.68	1.0926	0.00391798	CLU	clusterin [Source:HGNC Symbol;Acc:HGNC:2095]
ENSG00000244482	2617.8	1.32541	0.00392706	LILRA6	leukocyte immunoglobulin-like receptor, subfamily A (with TM domain), member 6 [Source:HGNC Symbol;Acc:HGNC:15495]
ENSG00000077458	54.8283	-1.50023	0.00392706	FAM76B	family with sequence similarity 76 member B [Source:HGNC Symbol;Acc:HGNC:28492]
ENSG00000185651	859.767	0.454744	0.00393972	UBE2L3	ubiquitin conjugating enzyme E2L 3 [Source:HGNC Symbol;Acc:HGNC:12488]
ENSG00000165244	6.6403	-2.00201	0.00393972	ZNF367	zinc finger protein 367 [Source:HGNC Symbol;Acc:HGNC:18320]
ENSG00000087191	789.511	0.728656	0.00393972	PSMC5	proteasome 26S subunit, ATPase 5 [Source:HGNC Symbol;Acc:HGNC:9552]
ENSG00000104960	1035.06	0.905865	0.00395432	PTOV1	prostate tumor overexpressed 1 [Source:HGNC Symbol;Acc:HGNC:9632]
ENSG00000184163	8.91787	1.9772	0.00395977	FAM132A	family with sequence similarity 132 member A [Source:HGNC Symbol;Acc:HGNC:32308]
ENSG00000088832	1843.34	0.604868	0.00396748	FKBP1A	FK506 binding protein 1A [Source:HGNC Symbol;Acc:HGNC:3711]
ENSG00000111670	235.067	-1.33197	0.00397225	GNPTAB	N-acetylglucosamine-1-phosphate transferase, alpha and beta subunits [Source:HGNC Symbol;Acc:HGNC:29670]
ENSG00000168438	176.029	-0.772336	0.0039822	CDC40	cell division cycle 40 [Source:HGNC Symbol;Acc:HGNC:17350]
ENSG00000101336	6346.82	0.988178	0.00398281	HCK	HCK proto-oncogene, Src family tyrosine kinase [Source:HGNC Symbol;Acc:HGNC:4840]
ENSG00000168003	415.243	0.759604	0.00398281	SLC3A2	solute carrier family 3 (amino acid transporter heavy chain), member 2 [Source:HGNC Symbol;Acc:HGNC:11026]
ENSG00000165702	154.397	1.1342	0.00398281	GFI1B	growth factor independent 1B transcription repressor [Source:HGNC Symbol;Acc:HGNC:4238]
ENSG00000184584	979.368	0.54055	0.00399229	TMEM173	transmembrane protein 173 [Source:HGNC Symbol;Acc:HGNC:27962]
ENSG00000275700	667.3	0.819854	0.00399943	AATF	apoptosis antagonizing transcription factor [Source:HGNC Symbol;Acc:HGNC:19235]
ENSG00000177125	235.892	-0.970434	0.00400198	ZBTB34	zinc finger and BTB domain containing 34 [Source:HGNC Symbol;Acc:HGNC:31446]
ENSG00000177189	457.888	-1.14807	0.00400198	RPS6KA3	ribosomal protein S6 kinase, 90kDa, polypeptide 3 [Source:HGNC Symbol;Acc:HGNC:10432]
ENSG00000129003	321.401	-1.34476	0.00400845	VPS13C	vacuolar protein sorting 13 homolog C (S. cerevisiae) [Source:HGNC Symbol;Acc:HGNC:23594]
ENSG00000054654	564.148	-0.997955	0.00400845	SYNE2	spectrin repeat containing, nuclear envelope 2 [Source:HGNC Symbol;Acc:HGNC:17084]
ENSG00000163159	359.76	0.670756	0.00404197	VPS72	vacuolar protein sorting 72 homolog (S. cerevisiae) [Source:HGNC Symbol;Acc:HGNC:11644]
ENSG00000139793	50.8481	-1.60886	0.0040424	MBNL2	muscleblind-like splicing regulator 2 [Source:HGNC Symbol;Acc:HGNC:16746]
ENSG00000159082	109.265	-1.08384	0.0040424	SYNJ1	synaptojanin 1 [Source:HGNC Symbol;Acc:HGNC:11503]
ENSG00000078589	96.1199	-1.29802	0.00404464	P2RY10	purinergic receptor P2Y, G-protein coupled, 10 [Source:HGNC Symbol;Acc:HGNC:19906]
ENSG00000155629	687.18	-1.14557	0.00405204	PIK3AP1	phosphoinositide-3-kinase adaptor protein 1 [Source:HGNC Symbol;Acc:HGNC:30034]
ENSG00000161642	1096.1	0.88274	0.0040533	ZNF385A	zinc finger protein 385A [Source:HGNC Symbol;Acc:HGNC:17521]
ENSG00000168385	952.809	-0.772842	0.0040533	SEPT2	septin 2 [Source:HGNC Symbol;Acc:HGNC:7729]
ENSG00000169733	261.88	1.03462	0.00406326	RFNG	RFNG O-fucosylpeptide 3-beta-N-acetylglucosaminyltransferase [Source:HGNC Symbol;Acc:HGNC:9974]
ENSG00000145476	109.355	-1.17244	0.00407369	CYP4V2	cytochrome P450 family 4 subfamily V member 2 [Source:HGNC Symbol;Acc:HGNC:23198]
ENSG00000213373	38.6558	1.62227	0.00407369	LINC00671	long intergenic non-protein coding RNA 671 [Source:HGNC Symbol;Acc:HGNC:44339]
ENSG00000169180	8026.95	0.914402	0.00407638	XPO6	exportin 6 [Source:HGNC Symbol;Acc:HGNC:19733]
ENSG00000272821	94.4534	1.10155	0.00407638	CTA-384D8.36
ENSG00000257218	153.39	-0.798304	0.00407638	GATC	glutamyl-tRNA(Gln) amidotransferase, subunit C [Source:HGNC Symbol;Acc:HGNC:25068]
ENSG00000248472	90.2675	1.67004	0.00407638	DDX11L9	DEAD/H (Asp-Glu-Ala-Asp/His) box helicase 11 like 9 [Source:HGNC Symbol;Acc:HGNC:37109]
ENSG00000163719	1054.87	0.725177	0.00409475	MTMR14	myotubularin related protein 14 [Source:HGNC Symbol;Acc:HGNC:26190]
ENSG00000177963	897.202	0.644838	0.0040949	RIC8A	RIC8 guanine nucleotide exchange factor A [Source:HGNC Symbol;Acc:HGNC:29550]
ENSG00000139697	263.354	-0.870337	0.00412442	SBNO1	strawberry notch homolog 1 (Drosophila) [Source:HGNC Symbol;Acc:HGNC:22973]
ENSG00000196628	60.8991	-1.52048	0.00413707	TCF4	transcription factor 4 [Source:HGNC Symbol;Acc:HGNC:11634]
ENSG00000054116	431.912	0.634554	0.0041635	TRAPPC3	trafficking protein particle complex 3 [Source:HGNC Symbol;Acc:HGNC:19942]
ENSG00000100151	127.577	0.802546	0.00419283	PICK1	protein interacting with PRKCA 1 [Source:HGNC Symbol;Acc:HGNC:9394]
ENSG00000128915	102.844	-1.09316	0.00419692	ICE2	interactor of little elongation complex ELL subunit 2 [Source:HGNC Symbol;Acc:HGNC:29885]
ENSG00000167536	179.267	1.16634	0.00419692	DHRS13	dehydrogenase/reductase (SDR family) member 13 [Source:HGNC Symbol;Acc:HGNC:28326]
ENSG00000157450	188.209	-1.11489	0.00420513	RNF111	ring finger protein 111 [Source:HGNC Symbol;Acc:HGNC:17384]
ENSG00000136840	501.217	1.49284	0.00421531	ST6GALNAC4	ST6 (alpha-N-acetyl-neuraminyl-2,3-beta-galactosyl-1,3)-N-acetylgalactosaminide alpha-2,6-sialyltransferase 4 [Source:HGNC Symbol;Acc:HGNC:17846]
ENSG00000127314	584.942	-1.18247	0.00421602	RAP1B	RAP1B, member of RAS oncogene family [Source:HGNC Symbol;Acc:HGNC:9857]
ENSG00000166432	68.4258	-1.53868	0.00421602	ZMAT1	zinc finger, matrin-type 1 [Source:HGNC Symbol;Acc:HGNC:29377]
ENSG00000067900	334.966	-1.48657	0.00421602	ROCK1	Rho-associated, coiled-coil containing protein kinase 1 [Source:HGNC Symbol;Acc:HGNC:10251]
ENSG00000179456	399.506	-1.13473	0.00421602	ZBTB18	zinc finger and BTB domain containing 18 [Source:HGNC Symbol;Acc:HGNC:13030]
ENSG00000175482	700.922	0.983686	0.00422623	POLD4	polymerase (DNA-directed), delta 4, accessory subunit [Source:HGNC Symbol;Acc:HGNC:14106]
ENSG00000170471	320.832	-0.975776	0.00423442	RALGAPB	Ral GTPase activating protein, beta subunit (non-catalytic) [Source:HGNC Symbol;Acc:HGNC:29221]
ENSG00000101166	108.738	-1.25422	0.0042401	PRELID3B	PRELI domain containing 3B [Source:HGNC Symbol;Acc:HGNC:15892]
ENSG00000172493	366.44	-1.07516	0.00424424	AFF1	AF4/FMR2 family member 1 [Source:HGNC Symbol;Acc:HGNC:7135]
ENSG00000115524	1785.65	-1.1953	0.00425142	SF3B1	splicing factor 3b subunit 1 [Source:HGNC Symbol;Acc:HGNC:10768]
ENSG00000257093	312.625	-1.22984	0.00425624	KIAA1147	KIAA1147 [Source:HGNC Symbol;Acc:HGNC:29472]
ENSG00000148481	25.9364	-1.47857	0.00426763	FAM188A	family with sequence similarity 188 member A [Source:HGNC Symbol;Acc:HGNC:23578]
ENSG00000183019	239.56	1.18076	0.00426899	MCEMP1	mast cell-expressed membrane protein 1 [Source:HGNC Symbol;Acc:HGNC:27291]
ENSG00000154874	3.43	-2.07293	NA	CCDC144B	coiled-coil domain containing 144B (pseudogene) [Source:HGNC Symbol;Acc:HGNC:26704]
ENSG00000103653	3182.42	0.704664	0.00427526	CSK	c-src tyrosine kinase [Source:HGNC Symbol;Acc:HGNC:2444]
ENSG00000132879	236.519	0.707458	0.00428861	FBXO44	F-box protein 44 [Source:HGNC Symbol;Acc:HGNC:24847]
ENSG00000197894	233.897	-0.721638	0.00429928	ADH5	alcohol dehydrogenase 5 (class III), chi polypeptide [Source:HGNC Symbol;Acc:HGNC:253]
ENSG00000149781	2303.18	0.759257	0.00430618	FERMT3	fermitin family member 3 [Source:HGNC Symbol;Acc:HGNC:23151]
ENSG00000184922	7030.09	0.954365	0.00430618	FMNL1	formin like 1 [Source:HGNC Symbol;Acc:HGNC:1212]
ENSG00000165233	410.963	0.732891	0.00430954	CARD19	caspase recruitment domain family member 19 [Source:HGNC Symbol;Acc:HGNC:28148]
ENSG00000128731	218.495	-0.728358	0.0043222	HERC2	HECT and RLD domain containing E3 ubiquitin protein ligase 2 [Source:HGNC Symbol;Acc:HGNC:4868]
ENSG00000148450	126.647	1.14841	0.00433226	MSRB2	methionine sulfoxide reductase B2 [Source:HGNC Symbol;Acc:HGNC:17061]
ENSG00000220205	1643.7	0.492641	0.00433829	VAMP2	vesicle associated membrane protein 2 [Source:HGNC Symbol;Acc:HGNC:12643]
ENSG00000196367	358.761	-0.591762	0.00435758	TRRAP	transformation/transcription domain-associated protein [Source:HGNC Symbol;Acc:HGNC:12347]
ENSG00000127564	23.8193	1.84569	0.00438092	PKMYT1	protein kinase, membrane associated tyrosine/threonine 1 [Source:HGNC Symbol;Acc:HGNC:29650]
ENSG00000161911	239.864	1.04828	0.00438092	TREML1	triggering receptor expressed on myeloid cells like 1 [Source:HGNC Symbol;Acc:HGNC:20434]
ENSG00000189050	52.1899	-1.2538	0.00438092	RNFT1	ring finger protein, transmembrane 1 [Source:HGNC Symbol;Acc:HGNC:30206]
ENSG00000170190	231.017	0.769107	0.00438092	SLC16A5	solute carrier family 16 (monocarboxylate transporter), member 5 [Source:HGNC Symbol;Acc:HGNC:10926]
ENSG00000150337	434.446	1.1241	0.00438092	FCGR1A	Fc fragment of IgG, high affinity Ia, receptor (CD64) [Source:HGNC Symbol;Acc:HGNC:3613]
ENSG00000116062	144.076	-0.833453	0.00438092	MSH6	mutS homolog 6 [Source:HGNC Symbol;Acc:HGNC:7329]
ENSG00000138621	316.933	1.00134	0.00442558	PPCDC	phosphopantothenoylcysteine decarboxylase [Source:HGNC Symbol;Acc:HGNC:28107]
ENSG00000110047	2753.5	0.84297	0.00443839	EHD1	EH domain containing 1 [Source:HGNC Symbol;Acc:HGNC:3242]
ENSG00000082153	501.474	-0.879742	0.00443839	BZW1	basic leucine zipper and W2 domains 1 [Source:HGNC Symbol;Acc:HGNC:18380]
ENSG00000275066	496.775	-0.696951	0.00443839	SYNRG	synergin, gamma [Source:HGNC Symbol;Acc:HGNC:557]
ENSG00000072062	1769.84	0.823102	0.00443947	PRKACA	protein kinase, cAMP-dependent, alpha catalytic subunit [Source:HGNC Symbol;Acc:HGNC:9380]
ENSG00000169519	17.2656	-1.73299	0.0044655	METTL15	methyltransferase like 15 [Source:HGNC Symbol;Acc:HGNC:26606]
ENSG00000185122	594.902	0.816843	0.00447652	HSF1	heat shock transcription factor 1 [Source:HGNC Symbol;Acc:HGNC:5224]
ENSG00000147853	79.8589	-1.176	0.00447669	AK3	adenylate kinase 3 [Source:HGNC Symbol;Acc:HGNC:17376]
ENSG00000175197	96.8223	0.994148	0.00447669	DDIT3	DNA damage inducible transcript 3 [Source:HGNC Symbol;Acc:HGNC:2726]
ENSG00000116731	550.209	-0.69643	0.00448323	PRDM2	PR domain containing 2, with ZNF domain [Source:HGNC Symbol;Acc:HGNC:9347]
ENSG00000106780	1371.6	-0.888962	0.00450807	MEGF9	multiple EGF-like-domains 9 [Source:HGNC Symbol;Acc:HGNC:3234]
ENSG00000089820	3123.74	0.951426	0.00452571	ARHGAP4	Rho GTPase activating protein 4 [Source:HGNC Symbol;Acc:HGNC:674]
ENSG00000180089	206.882	1.39004	0.00452592	TMEM86B	transmembrane protein 86B [Source:HGNC Symbol;Acc:HGNC:28448]
ENSG00000103496	511.531	0.724744	0.00453998	STX4	syntaxin 4 [Source:HGNC Symbol;Acc:HGNC:11439]
ENSG00000262312	18.7894	-1.64805	0.00453998	LA16c-390H2.4
ENSG00000126804	136.651	-1.61701	0.00453998	ZBTB1	zinc finger and BTB domain containing 1 [Source:HGNC Symbol;Acc:HGNC:20259]
ENSG00000081386	44.4782	-1.47425	0.00454644	ZNF510	zinc finger protein 510 [Source:HGNC Symbol;Acc:HGNC:29161]
ENSG00000185340	131.718	0.957411	0.00455841	GAS2L1	growth arrest specific 2 like 1 [Source:HGNC Symbol;Acc:HGNC:16955]
ENSG00000007541	245.052	0.968285	0.00459867	PIGQ	phosphatidylinositol glycan anchor biosynthesis class Q [Source:HGNC Symbol;Acc:HGNC:14135]
ENSG00000167635	148.065	-1.31788	0.00460179	ZNF146	zinc finger protein 146 [Source:HGNC Symbol;Acc:HGNC:12931]
ENSG00000149091	2892.58	0.766946	0.00460179	DGKZ	diacylglycerol kinase, zeta [Source:HGNC Symbol;Acc:HGNC:2857]
ENSG00000181104	75.4728	-1.11678	0.00460179	F2R	coagulation factor II (thrombin) receptor [Source:HGNC Symbol;Acc:HGNC:3537]
ENSG00000099804	1348.34	1.45871	0.00460179	CDC34	cell division cycle 34 [Source:HGNC Symbol;Acc:HGNC:1734]
ENSG00000185019	196.083	0.75607	0.00460261	UBOX5	U-box domain containing 5 [Source:HGNC Symbol;Acc:HGNC:17777]
ENSG00000177483	2.81744	-2.05534	NA	RBM44	RNA binding motif protein 44 [Source:HGNC Symbol;Acc:HGNC:24756]
ENSG00000134283	288.695	-0.934353	0.00460261	PPHLN1	periphilin 1 [Source:HGNC Symbol;Acc:HGNC:19369]
ENSG00000204525	44404.9	0.927881	0.00460261	HLA-C	major histocompatibility complex, class I, C [Source:HGNC Symbol;Acc:HGNC:4933]
ENSG00000176340	372.702	0.865814	0.00460261	COX8A	cytochrome c oxidase subunit VIIIA (ubiquitous) [Source:HGNC Symbol;Acc:HGNC:2294]
ENSG00000163848	173.11	-1.07531	0.00462245	ZNF148	zinc finger protein 148 [Source:HGNC Symbol;Acc:HGNC:12933]
ENSG00000059758	90.2299	-1.58663	0.00462637	CDK17	cyclin-dependent kinase 17 [Source:HGNC Symbol;Acc:HGNC:8750]
ENSG00000159335	302.548	1.24778	0.00462637	PTMS	parathymosin [Source:HGNC Symbol;Acc:HGNC:9629]
ENSG00000144591	297.044	0.820364	0.00462779	GMPPA	GDP-mannose pyrophosphorylase A [Source:HGNC Symbol;Acc:HGNC:22923]
ENSG00000130489	298.22	1.20457	0.00462779	SCO2	SCO2 cytochrome c oxidase assembly protein [Source:HGNC Symbol;Acc:HGNC:10604]
ENSG00000110080	404.766	1.22104	0.00462779	ST3GAL4	ST3 beta-galactoside alpha-2,3-sialyltransferase 4 [Source:HGNC Symbol;Acc:HGNC:10864]
ENSG00000137309	881.785	0.677602	0.00466225	HMGA1	high mobility group AT-hook 1 [Source:HGNC Symbol;Acc:HGNC:5010]
ENSG00000171443	154.95	1.11025	0.00466665	ZNF524	zinc finger protein 524 [Source:HGNC Symbol;Acc:HGNC:28322]
ENSG00000171940	535.913	-1.34544	0.00467642	ZNF217	zinc finger protein 217 [Source:HGNC Symbol;Acc:HGNC:13009]
ENSG00000227500	304.286	0.671835	0.00468275	SCAMP4	secretory carrier membrane protein 4 [Source:HGNC Symbol;Acc:HGNC:30385]
ENSG00000135535	788.018	-1.17835	0.00468286	CD164	CD164 molecule, sialomucin [Source:HGNC Symbol;Acc:HGNC:1632]
ENSG00000274292	18.7012	-1.72659	0.00468286	RP11-347I19.7
ENSG00000128311	150.994	1.09072	0.0046909	TST	thiosulfate sulfurtransferase (rhodanese) [Source:HGNC Symbol;Acc:HGNC:12388]
ENSG00000105583	592.356	0.680443	0.00469736	WDR83OS	WD repeat domain 83 opposite strand [Source:HGNC Symbol;Acc:HGNC:30203]
ENSG00000124733	336.402	0.888698	0.00469736	MEA1	male-enhanced antigen 1 [Source:HGNC Symbol;Acc:HGNC:6986]
ENSG00000279278	99.8415	-1.38597	0.00469736	CH17-264L24.1
ENSG00000113282	327.374	-1.01607	0.00473976	CLINT1	clathrin interactor 1 [Source:HGNC Symbol;Acc:HGNC:23186]
ENSG00000179950	705.026	0.690312	0.00474743	PUF60	poly(U) binding splicing factor 60KDa [Source:HGNC Symbol;Acc:HGNC:17042]
ENSG00000144224	327.432	-1.2109	0.00475587	UBXN4	UBX domain protein 4 [Source:HGNC Symbol;Acc:HGNC:14860]
ENSG00000106524	41.246	-1.22922	0.00476596	ANKMY2	ankyrin repeat and MYND domain containing 2 [Source:HGNC Symbol;Acc:HGNC:25370]
ENSG00000147684	392.132	0.672032	0.00476611	NDUFB9	NADH:ubiquinone oxidoreductase subunit B9 [Source:HGNC Symbol;Acc:HGNC:7704]
ENSG00000149187	853.612	-0.875008	0.0047997	CELF1	CUGBP, Elav-like family member 1 [Source:HGNC Symbol;Acc:HGNC:2549]
ENSG00000186919	83.8072	2.03061	0.0047997	ZACN	zinc activated ligand-gated ion channel [Source:HGNC Symbol;Acc:HGNC:29504]
ENSG00000130159	301.307	0.981277	0.0048226	ECSIT	ECSIT signalling integrator [Source:HGNC Symbol;Acc:HGNC:29548]
ENSG00000188626	3.86477	-2.03406	NA	GOLGA8M	golgin A8 family member M [Source:HGNC Symbol;Acc:HGNC:44404]
ENSG00000260917	57.0701	-1.20423	0.00483598	RP11-57H14.4
ENSG00000198874	104.813	-0.746953	0.00484554	TYW1	tRNA-yW synthesizing protein 1 homolog [Source:HGNC Symbol;Acc:HGNC:25598]
ENSG00000213079	271.872	-1.03389	0.00484554	SCAF8	SR-related CTD-associated factor 8 [Source:HGNC Symbol;Acc:HGNC:20959]
ENSG00000175489	2456.97	0.816211	0.00486213	LRRC25	leucine rich repeat containing 25 [Source:HGNC Symbol;Acc:HGNC:29806]
ENSG00000232653	118.034	-1.35574	0.0048733	GOLGA8N	golgin A8 family member N [Source:HGNC Symbol;Acc:HGNC:44405]
ENSG00000090054	142.233	-1.19515	0.00487684	SPTLC1	serine palmitoyltransferase, long chain base subunit 1 [Source:HGNC Symbol;Acc:HGNC:11277]
ENSG00000231027	19.7792	1.53567	0.00488323	AC079325.6
ENSG00000178814	76.14	1.47044	0.00489016	OPLAH	5-oxoprolinase (ATP-hydrolysing) [Source:HGNC Symbol;Acc:HGNC:8149]
ENSG00000282508	10298.1	1.25906	0.00490226	LINC01002	long intergenic non-protein coding RNA 1002 [Source:HGNC Symbol;Acc:HGNC:38538]
ENSG00000169826	270.002	-1.24174	0.00490468	CSGALNACT2	chondroitin sulfate N-acetylgalactosaminyltransferase 2 [Source:HGNC Symbol;Acc:HGNC:24292]
ENSG00000148110	331.109	-1.07632	0.00492836	MFSD14B	major facilitator superfamily domain containing 14B [Source:HGNC Symbol;Acc:HGNC:23376]
ENSG00000179921	228.291	0.935306	0.00492836	GPBAR1	G protein-coupled bile acid receptor 1 [Source:HGNC Symbol;Acc:HGNC:19680]
ENSG00000182919	86.5155	-1.00707	0.00492836	C11orf54	chromosome 11 open reading frame 54 [Source:HGNC Symbol;Acc:HGNC:30204]
ENSG00000170456	23.0365	-1.32596	0.00493131	DENND5B	DENN/MADD domain containing 5B [Source:HGNC Symbol;Acc:HGNC:28338]
ENSG00000095059	443.496	0.605043	0.00493631	DHPS	deoxyhypusine synthase [Source:HGNC Symbol;Acc:HGNC:2869]
ENSG00000100934	110.194	-1.51751	0.00494344	SEC23A	Sec23 homolog A, COPII coat complex component [Source:HGNC Symbol;Acc:HGNC:10701]
ENSG00000197329	479.377	-1.22927	0.00494344	PELI1	pellino E3 ubiquitin protein ligase 1 [Source:HGNC Symbol;Acc:HGNC:8827]
ENSG00000163479	2088.14	0.740308	0.00494344	SSR2	signal sequence receptor, beta (translocon-associated protein beta) [Source:HGNC Symbol;Acc:HGNC:11324]
ENSG00000119812	67.7926	-1.05612	0.00494344	FAM98A	family with sequence similarity 98 member A [Source:HGNC Symbol;Acc:HGNC:24520]
ENSG00000005471	12.2245	-1.97232	0.00494564	ABCB4	ATP binding cassette subfamily B member 4 [Source:HGNC Symbol;Acc:HGNC:45]
ENSG00000066422	116.987	-1.67939	0.00494564	ZBTB11	zinc finger and BTB domain containing 11 [Source:HGNC Symbol;Acc:HGNC:16740]
ENSG00000151702	1111.57	-0.862851	0.00496327	FLI1	Fli-1 proto-oncogene, ETS transcription factor [Source:HGNC Symbol;Acc:HGNC:3749]
ENSG00000175550	661.736	0.866762	0.0049766	DRAP1	DR1-associated protein 1 (negative cofactor 2 alpha) [Source:HGNC Symbol;Acc:HGNC:3019]
ENSG00000112514	532.714	0.658539	0.00497853	CUTA	cutA divalent cation tolerance homolog (E. coli) [Source:HGNC Symbol;Acc:HGNC:21101]
ENSG00000007080	225.047	1.08153	0.00498069	CCDC124	coiled-coil domain containing 124 [Source:HGNC Symbol;Acc:HGNC:25171]
ENSG00000171853	351.324	0.75623	0.0049831	TRAPPC12	trafficking protein particle complex 12 [Source:HGNC Symbol;Acc:HGNC:24284]
ENSG00000181625	265.169	1.13879	0.0049831	SLX1B	SLX1 homolog B, structure-specific endonuclease subunit [Source:HGNC Symbol;Acc:HGNC:28748]
ENSG00000134294	269.799	-1.40808	0.0049976	SLC38A2	solute carrier family 38 member 2 [Source:HGNC Symbol;Acc:HGNC:13448]
ENSG00000103363	695.449	1.20541	0.0049976	TCEB2	transcription elongation factor B (SIII), polypeptide 2 (18kDa, elongin B) [Source:HGNC Symbol;Acc:HGNC:11619]
ENSG00000100664	670.249	-0.843868	0.00502698	EIF5	eukaryotic translation initiation factor 5 [Source:HGNC Symbol;Acc:HGNC:3299]
ENSG00000129255	271.978	0.701611	0.00502698	MPDU1	mannose-P-dolichol utilization defect 1 [Source:HGNC Symbol;Acc:HGNC:7207]
ENSG00000168685	2359.91	-1.16369	0.00503871	IL7R	interleukin 7 receptor [Source:HGNC Symbol;Acc:HGNC:6024]
ENSG00000228300	173.13	0.919339	0.00504214	C19orf24	chromosome 19 open reading frame 24 [Source:HGNC Symbol;Acc:HGNC:26073]
ENSG00000117500	221.232	-0.992013	0.00504214	TMED5	transmembrane p24 trafficking protein 5 [Source:HGNC Symbol;Acc:HGNC:24251]
ENSG00000260257	75.0245	0.915596	0.00504214	RP5-1085F17.3
ENSG00000160741	1100.84	0.621552	0.00504372	CRTC2	CREB regulated transcription coactivator 2 [Source:HGNC Symbol;Acc:HGNC:27301]
ENSG00000082512	270.869	-1.26227	0.00507327	TRAF5	TNF receptor associated factor 5 [Source:HGNC Symbol;Acc:HGNC:12035]
ENSG00000271741	13.7773	-1.96737	0.00507748	RP11-244H3.4
ENSG00000007376	177.407	0.983087	0.00507748	RPUSD1	RNA pseudouridylate synthase domain containing 1 [Source:HGNC Symbol;Acc:HGNC:14173]
ENSG00000158828	1559.21	1.07812	0.00507922	PINK1	PTEN induced putative kinase 1 [Source:HGNC Symbol;Acc:HGNC:14581]
ENSG00000125818	1988.41	1.07381	0.00507922	PSMF1	proteasome inhibitor subunit 1 [Source:HGNC Symbol;Acc:HGNC:9571]
ENSG00000181929	296.356	0.475003	0.00509916	PRKAG1	protein kinase, AMP-activated, gamma 1 non-catalytic subunit [Source:HGNC Symbol;Acc:HGNC:9385]
ENSG00000101745	188.251	-1.36363	0.00509919	ANKRD12	ankyrin repeat domain 12 [Source:HGNC Symbol;Acc:HGNC:29135]
ENSG00000108528	456.314	0.769659	0.00511784	SLC25A11	solute carrier family 25 (mitochondrial carrier; oxoglutarate carrier), member 11 [Source:HGNC Symbol;Acc:HGNC:10981]
ENSG00000091490	408.322	-0.893479	0.0051184	SEL1L3	sel-1 suppressor of lin-12-like 3 (C. elegans) [Source:HGNC Symbol;Acc:HGNC:29108]
ENSG00000148288	262.521	1.21767	0.0051353	GBGT1	globoside alpha-1,3-N-acetylgalactosaminyltransferase 1 [Source:HGNC Symbol;Acc:HGNC:20460]
ENSG00000136603	37.9817	-1.61891	0.00513688	SKIL	SKI-like proto-oncogene [Source:HGNC Symbol;Acc:HGNC:10897]
ENSG00000139921	87.6704	-1.32744	0.00514915	TMX1	thioredoxin-related transmembrane protein 1 [Source:HGNC Symbol;Acc:HGNC:15487]
ENSG00000140299	378.269	-1.03733	0.00515381	BNIP2	BCL2/adenovirus E1B 19kDa interacting protein 2 [Source:HGNC Symbol;Acc:HGNC:1083]
ENSG00000108244	905.515	1.056	0.00515381	KRT23	keratin 23, type I [Source:HGNC Symbol;Acc:HGNC:6438]
ENSG00000174405	30.3873	-1.7158	0.0051646	LIG4	ligase IV, DNA, ATP-dependent [Source:HGNC Symbol;Acc:HGNC:6601]
ENSG00000169554	581.768	-1.06772	0.00517637	ZEB2	zinc finger E-box binding homeobox 2 [Source:HGNC Symbol;Acc:HGNC:14881]
ENSG00000104805	2290.59	0.887636	0.00517637	NUCB1	nucleobindin 1 [Source:HGNC Symbol;Acc:HGNC:8043]
ENSG00000163389	77.3672	-0.957324	0.00517691	POGLUT1	protein O-glucosyltransferase 1 [Source:HGNC Symbol;Acc:HGNC:22954]
ENSG00000166167	84.7716	-0.924232	0.00518081	BTRC	beta-transducin repeat containing E3 ubiquitin protein ligase [Source:HGNC Symbol;Acc:HGNC:1144]
ENSG00000153922	225.464	-1.22075	0.00518081	CHD1	chromodomain helicase DNA binding protein 1 [Source:HGNC Symbol;Acc:HGNC:1915]
ENSG00000084754	1562.28	0.585899	0.00518081	HADHA	hydroxyacyl-CoA dehydrogenase/3-ketoacyl-CoA thiolase/enoyl-CoA hydratase (trifunctional protein), alpha subunit [Source:HGNC Symbol;Acc:HGNC:4801]
ENSG00000146556	580.227	0.737673	0.00520388	WASH2P	WAS protein family homolog 2 pseudogene [Source:HGNC Symbol;Acc:HGNC:33145]
ENSG00000236200	6.32839	-1.92236	0.00520475	KDM4A-AS1	KDM4A antisense RNA 1 [Source:HGNC Symbol;Acc:HGNC:40528]
ENSG00000179833	229.705	-1.18496	0.00520557	SERTAD2	SERTA domain containing 2 [Source:HGNC Symbol;Acc:HGNC:30784]
ENSG00000124813	152.869	-0.986162	0.00520557	RUNX2	runt-related transcription factor 2 [Source:HGNC Symbol;Acc:HGNC:10472]
ENSG00000106080	15.4983	-1.68348	0.0052148	FKBP14	FK506 binding protein 14 [Source:HGNC Symbol;Acc:HGNC:18625]
ENSG00000169682	305.347	0.74601	0.00522364	SPNS1	spinster homolog 1 (Drosophila) [Source:HGNC Symbol;Acc:HGNC:30621]
ENSG00000169499	485.957	-0.860633	0.00522364	PLEKHA2	pleckstrin homology domain containing A2 [Source:HGNC Symbol;Acc:HGNC:14336]
ENSG00000163714	255.108	-1.1137	0.00522364	U2SURP	U2 snRNP-associated SURP domain containing [Source:HGNC Symbol;Acc:HGNC:30855]
ENSG00000164463	294.423	-1.03595	0.00522621	CREBRF	CREB3 regulatory factor [Source:HGNC Symbol;Acc:HGNC:24050]
ENSG00000159086	83.8999	-1.29785	0.00522637	PAXBP1	PAX3 and PAX7 binding protein 1 [Source:HGNC Symbol;Acc:HGNC:13579]
ENSG00000066654	163.459	-1.29747	0.0052294	THUMPD1	THUMP domain containing 1 [Source:HGNC Symbol;Acc:HGNC:23807]
ENSG00000079950	409.518	-1.02076	0.00523725	STX7	syntaxin 7 [Source:HGNC Symbol;Acc:HGNC:11442]
ENSG00000136450	774.892	-0.732132	0.00524051	SRSF1	serine/arginine-rich splicing factor 1 [Source:HGNC Symbol;Acc:HGNC:10780]
ENSG00000138078	89.332	-1.26787	0.00525119	PREPL	prolyl endopeptidase-like [Source:HGNC Symbol;Acc:HGNC:30228]
ENSG00000185507	727.365	1.14905	0.00525119	IRF7	interferon regulatory factor 7 [Source:HGNC Symbol;Acc:HGNC:6122]
ENSG00000110429	142.082	-1.00977	0.00525119	FBXO3	F-box protein 3 [Source:HGNC Symbol;Acc:HGNC:13582]
ENSG00000120063	380.671	-1.18427	0.00525119	GNA13	guanine nucleotide binding protein (G protein), alpha 13 [Source:HGNC Symbol;Acc:HGNC:4381]
ENSG00000105705	389.656	0.675663	0.00525119	SUGP1	SURP and G-patch domain containing 1 [Source:HGNC Symbol;Acc:HGNC:18643]
ENSG00000102753	91.7024	-1.21023	0.00525897	KPNA3	karyopherin alpha 3 (importin alpha 4) [Source:HGNC Symbol;Acc:HGNC:6396]
ENSG00000196227	81.3128	-1.46022	0.00525897	FAM217B	family with sequence similarity 217 member B [Source:HGNC Symbol;Acc:HGNC:16170]
ENSG00000235863	188.235	0.805227	0.00525897	B3GALT4	Beta-1,3-galactosyltransferase 4 [Source:HGNC Symbol;Acc:HGNC:919]
ENSG00000253326	150.627	1.37059	0.00525907	RP11-261C10.7
ENSG00000162444	175.156	1.16656	0.00526801	RBP7	retinol binding protein 7 [Source:HGNC Symbol;Acc:HGNC:30316]
ENSG00000158711	208.588	-1.30069	0.00527621	ELK4	ELK4, ETS-domain protein (SRF accessory protein 1) [Source:HGNC Symbol;Acc:HGNC:3326]
ENSG00000196961	1149.1	0.804575	0.00527621	AP2A1	adaptor related protein complex 2, alpha 1 subunit [Source:HGNC Symbol;Acc:HGNC:561]
ENSG00000101126	360.738	-0.944121	0.00527621	ADNP	activity-dependent neuroprotector homeobox [Source:HGNC Symbol;Acc:HGNC:15766]
ENSG00000129534	117.458	-1.43808	0.00527621	MIS18BP1	MIS18 binding protein 1 [Source:HGNC Symbol;Acc:HGNC:20190]
ENSG00000164219	100.841	-1.22841	0.00527621	PGGT1B	protein geranylgeranyltransferase type I, beta subunit [Source:HGNC Symbol;Acc:HGNC:8895]
ENSG00000171161	338.271	0.612522	0.00527621	ZNF672	zinc finger protein 672 [Source:HGNC Symbol;Acc:HGNC:26179]
ENSG00000110934	5152.16	0.58565	0.00527621	BIN2	bridging integrator 2 [Source:HGNC Symbol;Acc:HGNC:1053]
ENSG00000197601	273.567	-1.27222	0.0052962	FAR1	fatty acyl-CoA reductase 1 [Source:HGNC Symbol;Acc:HGNC:26222]
ENSG00000173110	2072.99	1.03259	0.00530845	HSPA6	heat shock protein family A (Hsp70) member 6 [Source:HGNC Symbol;Acc:HGNC:5239]
ENSG00000164754	738.461	-1.04586	0.00531503	RAD21	RAD21 cohesin complex component [Source:HGNC Symbol;Acc:HGNC:9811]
ENSG00000134815	1034.33	0.991188	0.00531503	DHX34	DEAH (Asp-Glu-Ala-His) box polypeptide 34 [Source:HGNC Symbol;Acc:HGNC:16719]
ENSG00000162517	508.141	0.622884	0.00532046	PEF1	penta-EF-hand domain containing 1 [Source:HGNC Symbol;Acc:HGNC:30009]
ENSG00000178057	191.377	0.832071	0.00532046	NDUFAF3	NADH:ubiquinone oxidoreductase complex assembly factor 3 [Source:HGNC Symbol;Acc:HGNC:29918]
ENSG00000047932	91.8698	-1.45844	0.00533472	GOPC	golgi-associated PDZ and coiled-coil motif containing [Source:HGNC Symbol;Acc:HGNC:17643]
ENSG00000172795	328.97	-1.04647	0.00534469	DCP2	decapping mRNA 2 [Source:HGNC Symbol;Acc:HGNC:24452]
ENSG00000103811	1254.17	0.652776	0.00534469	CTSH	cathepsin H [Source:HGNC Symbol;Acc:HGNC:2535]
ENSG00000003393	56.17	-1.10364	0.00534901	ALS2	ALS2, alsin Rho guanine nucleotide exchange factor [Source:HGNC Symbol;Acc:HGNC:443]
ENSG00000129317	49.6512	-1.5854	0.00539124	PUS7L	pseudouridylate synthase 7-like [Source:HGNC Symbol;Acc:HGNC:25276]
ENSG00000100299	597.677	0.990764	0.00539124	ARSA	arylsulfatase A [Source:HGNC Symbol;Acc:HGNC:713]
ENSG00000145675	313.369	-1.13899	0.00540908	PIK3R1	phosphoinositide-3-kinase regulatory subunit 1 [Source:HGNC Symbol;Acc:HGNC:8979]
ENSG00000176393	878.195	0.895204	0.00541804	RNPEP	arginyl aminopeptidase (aminopeptidase B) [Source:HGNC Symbol;Acc:HGNC:10078]
ENSG00000166801	390.147	-0.821065	0.00541804	FAM111A	family with sequence similarity 111 member A [Source:HGNC Symbol;Acc:HGNC:24725]
ENSG00000131981	870.178	1.19475	0.00541804	LGALS3	lectin, galactoside-binding, soluble, 3 [Source:HGNC Symbol;Acc:HGNC:6563]
ENSG00000136908	590.887	1.27982	0.00541804	DPM2	dolichyl-phosphate mannosyltransferase polypeptide 2, regulatory subunit [Source:HGNC Symbol;Acc:HGNC:3006]
ENSG00000119632	81.178	1.08071	0.00541804	IFI27L2	interferon, alpha-inducible protein 27-like 2 [Source:HGNC Symbol;Acc:HGNC:19753]
ENSG00000259834	108.802	-1.12995	0.00541804	RP11-284N8.3
ENSG00000107223	1077.26	0.840051	0.00541804	EDF1	endothelial differentiation-related factor 1 [Source:HGNC Symbol;Acc:HGNC:3164]
ENSG00000130830	2081.52	0.959133	0.00541804	MPP1	membrane protein, palmitoylated 1 [Source:HGNC Symbol;Acc:HGNC:7219]
ENSG00000076641	339.596	-1.38738	0.00541804	PAG1	phosphoprotein membrane anchor with glycosphingolipid microdomains 1 [Source:HGNC Symbol;Acc:HGNC:30043]
ENSG00000197670	2.99069	-2.01546	NA	RP4-724E16.2
ENSG00000185909	160.248	1.45228	0.00544316	KLHDC8B	kelch domain containing 8B [Source:HGNC Symbol;Acc:HGNC:28557]
ENSG00000106244	587.041	0.613441	0.00547235	PDAP1	PDGFA associated protein 1 [Source:HGNC Symbol;Acc:HGNC:14634]
ENSG00000175221	493.91	0.983896	0.00548605	MED16	mediator complex subunit 16 [Source:HGNC Symbol;Acc:HGNC:17556]
ENSG00000168564	64.1404	-1.21717	0.00548728	CDKN2AIP	CDKN2A interacting protein [Source:HGNC Symbol;Acc:HGNC:24325]
ENSG00000213928	1932.68	0.838363	0.00549539	IRF9	interferon regulatory factor 9 [Source:HGNC Symbol;Acc:HGNC:6131]
ENSG00000036054	85.6343	-1.08124	0.00550029	TBC1D23	TBC1 domain family member 23 [Source:HGNC Symbol;Acc:HGNC:25622]
ENSG00000161395	240.42	0.803438	0.00552602	PGAP3	post-GPI attachment to proteins 3 [Source:HGNC Symbol;Acc:HGNC:23719]
ENSG00000162511	15005.2	0.604657	0.00552602	LAPTM5	lysosomal protein transmembrane 5 [Source:HGNC Symbol;Acc:HGNC:29612]
ENSG00000100393	622.683	-1.05328	0.00552602	EP300	E1A binding protein p300 [Source:HGNC Symbol;Acc:HGNC:3373]
ENSG00000072042	174.223	-0.963908	0.00553773	RDH11	retinol dehydrogenase 11 (all-trans/9-cis/11-cis) [Source:HGNC Symbol;Acc:HGNC:17964]
ENSG00000152061	408.996	-0.867155	0.00555263	RABGAP1L	RAB GTPase activating protein 1-like [Source:HGNC Symbol;Acc:HGNC:24663]
ENSG00000185619	362.753	-0.788861	0.00555283	PCGF3	polycomb group ring finger 3 [Source:HGNC Symbol;Acc:HGNC:10066]
ENSG00000136144	75.3094	-1.39429	0.00555283	RCBTB1	regulator of chromosome condensation (RCC1) and BTB (POZ) domain containing protein 1 [Source:HGNC Symbol;Acc:HGNC:18243]
ENSG00000112992	168.317	-0.898675	0.00555847	NNT	nicotinamide nucleotide transhydrogenase [Source:HGNC Symbol;Acc:HGNC:7863]
ENSG00000104131	113.427	-0.813748	0.00555972	EIF3J	eukaryotic translation initiation factor 3 subunit J [Source:HGNC Symbol;Acc:HGNC:3270]
ENSG00000198899	26327.1	0.886379	0.00555972	MT-ATP6	mitochondrially encoded ATP synthase 6 [Source:HGNC Symbol;Acc:HGNC:7414]
ENSG00000279741	7.27983	-1.89415	0.00555972	RP11-44F14.9
ENSG00000125898	306.095	0.877937	0.00555972	FAM110A	family with sequence similarity 110 member A [Source:HGNC Symbol;Acc:HGNC:16188]
ENSG00000162775	43.0796	-1.3536	0.00555972	RBM15	RNA binding motif protein 15 [Source:HGNC Symbol;Acc:HGNC:14959]
ENSG00000250575	1178.17	1.28354	0.00558344	RP4-669L17.8
ENSG00000106077	82.5764	0.970382	0.00561738	ABHD11	abhydrolase domain containing 11 [Source:HGNC Symbol;Acc:HGNC:16407]
ENSG00000140553	448.362	0.757587	0.00561738	UNC45A	unc-45 myosin chaperone A [Source:HGNC Symbol;Acc:HGNC:30594]
ENSG00000205593	71.6359	0.881055	0.00561738	DENND6B	DENN/MADD domain containing 6B [Source:HGNC Symbol;Acc:HGNC:32690]
ENSG00000148362	331.096	1.05099	0.00561738	C9orf142	chromosome 9 open reading frame 142 [Source:HGNC Symbol;Acc:HGNC:27849]
ENSG00000156136	123.88	-1.32173	0.00561965	DCK	deoxycytidine kinase [Source:HGNC Symbol;Acc:HGNC:2704]
ENSG00000119383	711.128	0.713859	0.0056211	PPP2R4	protein phosphatase 2A regulatory subunit 4 [Source:HGNC Symbol;Acc:HGNC:9308]
ENSG00000169251	46.2908	-1.6187	0.0056211	NMD3	NMD3 ribosome export adaptor [Source:HGNC Symbol;Acc:HGNC:24250]
ENSG00000072803	149.887	-1.08805	0.0056211	FBXW11	F-box and WD repeat domain containing 11 [Source:HGNC Symbol;Acc:HGNC:13607]
ENSG00000130821	496.59	1.51467	0.0056211	SLC6A8	solute carrier family 6 (neurotransmitter transporter), member 8 [Source:HGNC Symbol;Acc:HGNC:11055]
ENSG00000279396	231.902	0.913221	0.0056211	AC130469.1
ENSG00000279488	4.53573	-1.98253	NA	AC004623.3
ENSG00000131023	83.4583	-1.29312	0.00567102	LATS1	large tumor suppressor kinase 1 [Source:HGNC Symbol;Acc:HGNC:6514]
ENSG00000198771	1206.29	-0.624592	0.00567102	RCSD1	RCSD domain containing 1 [Source:HGNC Symbol;Acc:HGNC:28310]
ENSG00000173145	44.9753	-1.18354	0.00567102	NOC3L	NOC3-like DNA replication regulator [Source:HGNC Symbol;Acc:HGNC:24034]
ENSG00000204584	25.9111	1.29654	0.0056808	RP11-304F15.3
ENSG00000134686	3898.82	1.01357	0.0057229	PHC2	polyhomeotic homolog 2 (Drosophila) [Source:HGNC Symbol;Acc:HGNC:3183]
ENSG00000166454	198.425	-0.900987	0.0057229	ATMIN	ATM interactor [Source:HGNC Symbol;Acc:HGNC:29034]
ENSG00000175054	116.139	-1.13734	0.0057229	ATR	ATR serine/threonine kinase [Source:HGNC Symbol;Acc:HGNC:882]
ENSG00000169139	69.6487	-1.03896	0.00574485	UBE2V2	ubiquitin conjugating enzyme E2 variant 2 [Source:HGNC Symbol;Acc:HGNC:12495]
ENSG00000109762	34.5692	-1.12432	0.00574626	SNX25	sorting nexin 25 [Source:HGNC Symbol;Acc:HGNC:21883]
ENSG00000111897	861.969	-0.814105	0.00574626	SERINC1	serine incorporator 1 [Source:HGNC Symbol;Acc:HGNC:13464]
ENSG00000214456	187.695	1.21524	0.00574626	PLIN5	perilipin 5 [Source:HGNC Symbol;Acc:HGNC:33196]
ENSG00000235568	6969.77	0.899599	0.0057664	NFAM1	NFAT activating protein with ITAM motif 1 [Source:HGNC Symbol;Acc:HGNC:29872]
ENSG00000139154	49.9502	-1.26056	0.00576659	AEBP2	AE binding protein 2 [Source:HGNC Symbol;Acc:HGNC:24051]
ENSG00000138399	37.5268	-1.27311	0.00579223	FASTKD1	FAST kinase domains 1 [Source:HGNC Symbol;Acc:HGNC:26150]
ENSG00000112699	81.2656	0.742934	0.00579391	GMDS	GDP-mannose 4,6-dehydratase [Source:HGNC Symbol;Acc:HGNC:4369]
ENSG00000164440	6.65354	-1.96826	0.00579391	TXLNB	taxilin beta [Source:HGNC Symbol;Acc:HGNC:21617]
ENSG00000123815	288.792	0.866421	0.00581166	ADCK4	aarF domain containing kinase 4 [Source:HGNC Symbol;Acc:HGNC:19041]
ENSG00000089248	1349.84	0.575585	0.00581166	ERP29	endoplasmic reticulum protein 29 [Source:HGNC Symbol;Acc:HGNC:13799]
ENSG00000125885	25.8243	-1.40907	0.00581166	MCM8	minichromosome maintenance 8 homologous recombination repair factor [Source:HGNC Symbol;Acc:HGNC:16147]
ENSG00000140391	249.088	-0.697664	0.00581484	TSPAN3	tetraspanin 3 [Source:HGNC Symbol;Acc:HGNC:17752]
ENSG00000138964	2822.4	0.659055	0.00586531	PARVG	parvin gamma [Source:HGNC Symbol;Acc:HGNC:14654]
ENSG00000156860	1582.2	0.810398	0.00587595	FBRS	fibrosin [Source:HGNC Symbol;Acc:HGNC:20442]
ENSG00000183011	123.104	1.03736	0.00587595	NAA38	N(alpha)-acetyltransferase 38, NatC auxiliary subunit [Source:HGNC Symbol;Acc:HGNC:28212]
ENSG00000168495	101.231	-0.643024	0.00587595	POLR3D	polymerase (RNA) III (DNA directed) polypeptide D, 44kDa [Source:HGNC Symbol;Acc:HGNC:1080]
ENSG00000129353	4890.2	0.650517	0.00588459	SLC44A2	solute carrier family 44 (choline transporter), member 2 [Source:HGNC Symbol;Acc:HGNC:17292]
ENSG00000139687	116.694	-1.34388	0.00588459	RB1	retinoblastoma 1 [Source:HGNC Symbol;Acc:HGNC:9884]
ENSG00000164975	119.592	-0.938551	0.00588459	SNAPC3	small nuclear RNA activating complex polypeptide 3 [Source:HGNC Symbol;Acc:HGNC:11136]
ENSG00000147123	295.731	0.826868	0.00591107	NDUFB11	NADH:ubiquinone oxidoreductase subunit B11 [Source:HGNC Symbol;Acc:HGNC:20372]
ENSG00000108443	108.745	-0.986291	0.00591383	RPS6KB1	ribosomal protein S6 kinase, 70kDa, polypeptide 1 [Source:HGNC Symbol;Acc:HGNC:10436]
ENSG00000147251	474.678	-1.0544	0.00593232	DOCK11	dedicator of cytokinesis 11 [Source:HGNC Symbol;Acc:HGNC:23483]
ENSG00000169379	9.48428	-1.79749	0.00595162	ARL13B	ADP ribosylation factor like GTPase 13B [Source:HGNC Symbol;Acc:HGNC:25419]
ENSG00000139218	608.814	-0.959967	0.00595931	SCAF11	SR-related CTD-associated factor 11 [Source:HGNC Symbol;Acc:HGNC:10784]
ENSG00000138050	18.2805	-1.53144	0.00595931	THUMPD2	THUMP domain containing 2 [Source:HGNC Symbol;Acc:HGNC:14890]
ENSG00000154832	592.097	0.665227	0.00597071	CXXC1	CXXC finger protein 1 [Source:HGNC Symbol;Acc:HGNC:24343]
ENSG00000111481	702.765	0.494318	0.00597071	COPZ1	coatomer protein complex subunit zeta 1 [Source:HGNC Symbol;Acc:HGNC:2243]
ENSG00000156531	50.1886	-1.61497	0.00597071	PHF6	PHD finger protein 6 [Source:HGNC Symbol;Acc:HGNC:18145]
ENSG00000234290	136.399	-0.976542	0.00597071	AC116366.6
ENSG00000108306	206.511	-0.588194	0.00597071	FBXL20	F-box and leucine-rich repeat protein 20 [Source:HGNC Symbol;Acc:HGNC:24679]
ENSG00000078674	360.813	-0.839266	0.00598924	PCM1	pericentriolar material 1 [Source:HGNC Symbol;Acc:HGNC:8727]
ENSG00000281103	145.478	-1.0122	0.00599127	TRG-AS1	T cell receptor gamma locus antisense RNA 1 [Source:HGNC Symbol;Acc:HGNC:48974]
ENSG00000127980	79.5719	-0.996311	0.00599919	PEX1	peroxisomal biogenesis factor 1 [Source:HGNC Symbol;Acc:HGNC:8850]
ENSG00000136238	1533.49	0.601989	0.00599919	RAC1	ras-related C3 botulinum toxin substrate 1 (rho family, small GTP binding protein Rac1) [Source:HGNC Symbol;Acc:HGNC:9801]
ENSG00000004766	57.3171	-1.34293	0.00599919	VPS50	VPS50 EARP/GARPII complex subunit [Source:HGNC Symbol;Acc:HGNC:25956]
ENSG00000107611	39.1838	-1.43486	0.00600027	CUBN	cubilin [Source:HGNC Symbol;Acc:HGNC:2548]
ENSG00000163812	705.703	0.630942	0.00600955	ZDHHC3	zinc finger, DHHC-type containing 3 [Source:HGNC Symbol;Acc:HGNC:18470]
ENSG00000102119	360.109	0.815976	0.0060113	EMD	emerin [Source:HGNC Symbol;Acc:HGNC:3331]
ENSG00000133561	1093.62	-0.638449	0.00602413	GIMAP6	GTPase, IMAP family member 6 [Source:HGNC Symbol;Acc:HGNC:21918]
ENSG00000074219	4.83074	-1.95425	NA	TEAD2	TEA domain family member 2 [Source:HGNC Symbol;Acc:HGNC:11715]
ENSG00000068903	714.77	0.631563	0.00603602	SIRT2	sirtuin 2 [Source:HGNC Symbol;Acc:HGNC:10886]
ENSG00000081237	7424.93	-0.998344	0.00603602	PTPRC	protein tyrosine phosphatase, receptor type, C [Source:HGNC Symbol;Acc:HGNC:9666]
ENSG00000180104	829.651	0.767592	0.00603602	EXOC3	exocyst complex component 3 [Source:HGNC Symbol;Acc:HGNC:30378]
ENSG00000167703	2053.05	0.964773	0.00603602	SLC43A2	solute carrier family 43 (amino acid system L transporter), member 2 [Source:HGNC Symbol;Acc:HGNC:23087]
ENSG00000164530	62.4899	1.04151	0.00604976	PI16	peptidase inhibitor 16 [Source:HGNC Symbol;Acc:HGNC:21245]
ENSG00000116918	114.827	-1.43731	0.00604993	TSNAX	translin-associated factor X [Source:HGNC Symbol;Acc:HGNC:12380]
ENSG00000095951	104.415	-1.04116	0.0060531	HIVEP1	human immunodeficiency virus type I enhancer binding protein 1 [Source:HGNC Symbol;Acc:HGNC:4920]
ENSG00000008018	425.938	0.697077	0.0060531	PSMB1	proteasome subunit beta 1 [Source:HGNC Symbol;Acc:HGNC:9537]
ENSG00000140264	3658.61	1.00141	0.0060531	SERF2	small EDRK-rich factor 2 [Source:HGNC Symbol;Acc:HGNC:10757]
ENSG00000142178	5.54517	-1.96383	0.00606297	SIK1	salt inducible kinase 1 [Source:HGNC Symbol;Acc:HGNC:11142]
ENSG00000169727	551.686	0.789941	0.0060728	GPS1	G protein pathway suppressor 1 [Source:HGNC Symbol;Acc:HGNC:4549]
ENSG00000100836	956.884	0.449037	0.0060728	PABPN1	poly(A) binding protein, nuclear 1 [Source:HGNC Symbol;Acc:HGNC:8565]
ENSG00000166681	81.8774	1.06677	0.0060728	NGFRAP1	nerve growth factor receptor (TNFRSF16) associated protein 1 [Source:HGNC Symbol;Acc:HGNC:13388]
ENSG00000203326	30.3331	-1.42888	0.0060728	ZNF525	zinc finger protein 525 [Source:HGNC Symbol;Acc:HGNC:29423]
ENSG00000105352	595.883	1.04862	0.006085	CEACAM4	carcinoembryonic antigen-related cell adhesion molecule 4 [Source:HGNC Symbol;Acc:HGNC:1816]
ENSG00000198586	169.286	-1.32686	0.00609388	TLK1	tousled like kinase 1 [Source:HGNC Symbol;Acc:HGNC:11841]
ENSG00000152223	261.27	-0.918125	0.00611488	EPG5	ectopic P-granules autophagy protein 5 homolog (C. elegans) [Source:HGNC Symbol;Acc:HGNC:29331]
ENSG00000170852	262.845	-0.945675	0.00614247	KBTBD2	kelch repeat and BTB (POZ) domain containing 2 [Source:HGNC Symbol;Acc:HGNC:21751]
ENSG00000140931	761.601	0.561688	0.00614808	CMTM3	CKLF-like MARVEL transmembrane domain containing 3 [Source:HGNC Symbol;Acc:HGNC:19174]
ENSG00000167792	765.94	0.675115	0.00615635	NDUFV1	NADH:ubiquinone oxidoreductase core subunit V1 [Source:HGNC Symbol;Acc:HGNC:7716]
ENSG00000242086	286.169	-0.751352	0.00617016	LINC00969	long intergenic non-protein coding RNA 969 [Source:HGNC Symbol;Acc:HGNC:48729]
ENSG00000067182	3441.45	0.824347	0.00617073	TNFRSF1A	tumor necrosis factor receptor superfamily member 1A [Source:HGNC Symbol;Acc:HGNC:11916]
ENSG00000100056	285.366	0.879107	0.00617073	DGCR14	DiGeorge syndrome critical region gene 14 [Source:HGNC Symbol;Acc:HGNC:16817]
ENSG00000071575	287.937	-1.04784	0.00617073	TRIB2	tribbles pseudokinase 2 [Source:HGNC Symbol;Acc:HGNC:30809]
ENSG00000119397	353.379	-0.924819	0.00618204	CNTRL	centriolin [Source:HGNC Symbol;Acc:HGNC:1858]
ENSG00000101473	214.437	0.729886	0.00618204	ACOT8	acyl-CoA thioesterase 8 [Source:HGNC Symbol;Acc:HGNC:15919]
ENSG00000071073	315.893	-1.39353	0.00618204	MGAT4A	mannosyl (alpha-1,3-)-glycoprotein beta-1,4-N-acetylglucosaminyltransferase, isozyme A [Source:HGNC Symbol;Acc:HGNC:7047]
ENSG00000125821	123.156	0.588947	0.00618745	DTD1	D-tyrosyl-tRNA deacylase 1 [Source:HGNC Symbol;Acc:HGNC:16219]
ENSG00000136280	1618.12	0.672235	0.00619101	CCM2	cerebral cavernous malformation 2 [Source:HGNC Symbol;Acc:HGNC:21708]
ENSG00000124702	633.959	0.6043	0.00619101	KLHDC3	kelch domain containing 3 [Source:HGNC Symbol;Acc:HGNC:20704]
ENSG00000105483	1122.04	-0.802851	0.00624815	CARD8	caspase recruitment domain family member 8 [Source:HGNC Symbol;Acc:HGNC:17057]
ENSG00000135686	416.354	-0.791575	0.00625109	KLHL36	kelch like family member 36 [Source:HGNC Symbol;Acc:HGNC:17844]
ENSG00000185920	72.2622	-1.43075	0.00625109	PTCH1	patched 1 [Source:HGNC Symbol;Acc:HGNC:9585]
ENSG00000059377	1782.98	0.856318	0.00625109	TBXAS1	thromboxane A synthase 1 [Source:HGNC Symbol;Acc:HGNC:11609]
ENSG00000129559	620.108	0.74961	0.00627548	NEDD8	neural precursor cell expressed, developmentally down-regulated 8 [Source:HGNC Symbol;Acc:HGNC:7732]
ENSG00000100092	1459.22	0.752644	0.00627548	SH3BP1	SH3-domain binding protein 1 [Source:HGNC Symbol;Acc:HGNC:10824]
ENSG00000221869	395.035	1.09011	0.00627548	CEBPD	CCAAT/enhancer binding protein (C/EBP), delta [Source:HGNC Symbol;Acc:HGNC:1835]
ENSG00000145246	74.6107	-1.47264	0.00627797	ATP10D	ATPase, class V, type 10D [Source:HGNC Symbol;Acc:HGNC:13549]
ENSG00000159210	348.804	0.722796	0.00627797	SNF8	SNF8, ESCRT-II complex subunit [Source:HGNC Symbol;Acc:HGNC:17028]
ENSG00000196092	162.075	-1.4222	0.00628694	PAX5	paired box 5 [Source:HGNC Symbol;Acc:HGNC:8619]
ENSG00000030419	50.4654	-1.83555	0.00628694	IKZF2	IKAROS family zinc finger 2 [Source:HGNC Symbol;Acc:HGNC:13177]
ENSG00000166881	88.2719	-1.13544	0.00628694	NEMP1	nuclear envelope integral membrane protein 1 [Source:HGNC Symbol;Acc:HGNC:29001]
ENSG00000101161	983.162	0.7137	0.00628694	PRPF6	pre-mRNA processing factor 6 [Source:HGNC Symbol;Acc:HGNC:15860]
ENSG00000187605	279.853	-1.06879	0.00628694	TET3	tet methylcytosine dioxygenase 3 [Source:HGNC Symbol;Acc:HGNC:28313]
ENSG00000167642	421.066	0.611653	0.00628694	SPINT2	serine peptidase inhibitor, Kunitz type, 2 [Source:HGNC Symbol;Acc:HGNC:11247]
ENSG00000266173	524.19	0.647312	0.00628694	STRADA	STE20-related kinase adaptor alpha [Source:HGNC Symbol;Acc:HGNC:30172]
ENSG00000159761	31.953	1.31624	0.00629332	C16orf86	chromosome 16 open reading frame 86 [Source:HGNC Symbol;Acc:HGNC:33755]
ENSG00000032219	174.375	-1.2485	0.00632339	ARID4A	AT-rich interaction domain 4A [Source:HGNC Symbol;Acc:HGNC:9885]
ENSG00000106086	32.225	-1.47017	0.00632974	PLEKHA8	pleckstrin homology domain containing A8 [Source:HGNC Symbol;Acc:HGNC:30037]
ENSG00000006459	314.764	-0.995396	0.00634114	KDM7A	lysine (K)-specific demethylase 7A [Source:HGNC Symbol;Acc:HGNC:22224]
ENSG00000176095	870.379	0.587401	0.00634114	IP6K1	inositol hexakisphosphate kinase 1 [Source:HGNC Symbol;Acc:HGNC:18360]
ENSG00000150347	130.774	-1.21579	0.0063621	ARID5B	AT-rich interaction domain 5B [Source:HGNC Symbol;Acc:HGNC:17362]
ENSG00000031698	1010.99	0.610645	0.00638775	SARS	seryl-tRNA synthetase [Source:HGNC Symbol;Acc:HGNC:10537]
ENSG00000198843	242.195	-0.812305	0.00639316	SELT	selenoprotein T [Source:EntrezGene;Acc:51714]
ENSG00000147439	420.77	0.665201	0.00640713	BIN3	bridging integrator 3 [Source:HGNC Symbol;Acc:HGNC:1054]
ENSG00000211445	41.9408	1.34154	0.00641349	GPX3	glutathione peroxidase 3 [Source:HGNC Symbol;Acc:HGNC:4555]
ENSG00000184787	607.323	-0.729353	0.0064149	UBE2G2	ubiquitin conjugating enzyme E2G 2 [Source:HGNC Symbol;Acc:HGNC:12483]
ENSG00000134590	203.484	0.878142	0.00642463	FAM127A	family with sequence similarity 127 member A [Source:HGNC Symbol;Acc:HGNC:2569]
ENSG00000168397	583.811	0.693576	0.00642463	ATG4B	autophagy related 4B, cysteine peptidase [Source:HGNC Symbol;Acc:HGNC:20790]
ENSG00000135272	175.621	-1.29122	0.00642463	MDFIC	MyoD family inhibitor domain containing [Source:HGNC Symbol;Acc:HGNC:28870]
ENSG00000109689	189.87	-0.648124	0.00643412	STIM2	stromal interaction molecule 2 [Source:HGNC Symbol;Acc:HGNC:19205]
ENSG00000123353	208.053	0.750451	0.00645183	ORMDL2	ORMDL sphingolipid biosynthesis regulator 2 [Source:HGNC Symbol;Acc:HGNC:16037]
ENSG00000138346	7.34033	-1.85927	0.00647013	DNA2	DNA replication helicase/nuclease 2 [Source:HGNC Symbol;Acc:HGNC:2939]
ENSG00000117523	758.52	-0.914488	0.00651102	PRRC2C	proline-rich coiled-coil 2C [Source:HGNC Symbol;Acc:HGNC:24903]
ENSG00000102125	508.074	0.717988	0.00651102	TAZ	tafazzin [Source:HGNC Symbol;Acc:HGNC:11577]
ENSG00000103319	89.4777	-0.990234	0.00651444	EEF2K	eukaryotic elongation factor 2 kinase [Source:HGNC Symbol;Acc:HGNC:24615]
ENSG00000130985	2793.7	0.759053	0.00652845	UBA1	ubiquitin-like modifier activating enzyme 1 [Source:HGNC Symbol;Acc:HGNC:12469]
ENSG00000168876	60.7155	-1.35613	0.00653313	ANKRD49	ankyrin repeat domain 49 [Source:HGNC Symbol;Acc:HGNC:25970]
ENSG00000142634	5638.44	0.817944	0.0065357	EFHD2	EF-hand domain family member D2 [Source:HGNC Symbol;Acc:HGNC:28670]
ENSG00000151835	33.6895	-1.86952	0.00653746	SACS	sacsin molecular chaperone [Source:HGNC Symbol;Acc:HGNC:10519]
ENSG00000123416	2401.58	0.48107	0.00653746	TUBA1B	tubulin alpha 1b [Source:HGNC Symbol;Acc:HGNC:18809]
ENSG00000204592	36582.1	0.719546	0.00653746	HLA-E	major histocompatibility complex, class I, E [Source:HGNC Symbol;Acc:HGNC:4962]
ENSG00000163946	261.435	-0.956509	0.00653746	FAM208A	family with sequence similarity 208 member A [Source:HGNC Symbol;Acc:HGNC:30314]
ENSG00000183207	258.913	0.926817	0.00653746	RUVBL2	RuvB-like AAA ATPase 2 [Source:HGNC Symbol;Acc:HGNC:10475]
ENSG00000147050	206.686	-1.02182	0.00653746	KDM6A	lysine (K)-specific demethylase 6A [Source:HGNC Symbol;Acc:HGNC:12637]
ENSG00000143924	420.204	-1.08841	0.00653746	EML4	echinoderm microtubule associated protein like 4 [Source:HGNC Symbol;Acc:HGNC:1316]
ENSG00000163156	442.808	0.76355	0.00653746	SCNM1	sodium channel modifier 1 [Source:HGNC Symbol;Acc:HGNC:23136]
ENSG00000137040	57.7267	-1.61355	0.00653812	RANBP6	RAN binding protein 6 [Source:HGNC Symbol;Acc:HGNC:9851]
ENSG00000204677	5.32322	-1.92763	0.00654117	FAM153C	family with sequence similarity 153 member C [Source:HGNC Symbol;Acc:HGNC:33936]
ENSG00000148672	471.608	-0.700948	0.00654285	GLUD1	glutamate dehydrogenase 1 [Source:HGNC Symbol;Acc:HGNC:4335]
ENSG00000166912	370.801	-1.03044	0.00654285	MTMR10	myotubularin related protein 10 [Source:HGNC Symbol;Acc:HGNC:25999]
ENSG00000215301	1371.44	-1.20738	0.00654549	DDX3X	DEAD (Asp-Glu-Ala-Asp) box helicase 3, X-linked [Source:HGNC Symbol;Acc:HGNC:2745]
ENSG00000144026	63.2159	-1.19831	0.00654549	ZNF514	zinc finger protein 514 [Source:HGNC Symbol;Acc:HGNC:25894]
ENSG00000133055	28.5113	1.48899	0.0065545	MYBPH	myosin binding protein H [Source:HGNC Symbol;Acc:HGNC:7552]
ENSG00000175756	359.849	1.03562	0.00658335	AURKAIP1	aurora kinase A interacting protein 1 [Source:HGNC Symbol;Acc:HGNC:24114]
ENSG00000260032	821.732	-1.06144	0.00658514	LINC00657	long intergenic non-protein coding RNA 657 [Source:HGNC Symbol;Acc:HGNC:44311]
ENSG00000178691	106.793	-1.18368	0.00658514	SUZ12	SUZ12 polycomb repressive complex 2 subunit [Source:HGNC Symbol;Acc:HGNC:17101]
ENSG00000165283	241.537	0.793325	0.00659231	STOML2	stomatin like 2 [Source:HGNC Symbol;Acc:HGNC:14559]
ENSG00000115904	178.595	-1.19776	0.00659685	SOS1	SOS Ras/Rac guanine nucleotide exchange factor 1 [Source:HGNC Symbol;Acc:HGNC:11187]
ENSG00000071127	4201.86	0.553253	0.00659692	WDR1	WD repeat domain 1 [Source:HGNC Symbol;Acc:HGNC:12754]
ENSG00000197579	198.379	-0.891417	0.00660188	TOPORS	topoisomerase I binding, arginine/serine-rich, E3 ubiquitin protein ligase [Source:HGNC Symbol;Acc:HGNC:21653]
ENSG00000008405	51.9009	-1.04754	0.00660188	CRY1	cryptochrome circadian clock 1 [Source:HGNC Symbol;Acc:HGNC:2384]
ENSG00000065978	5390.33	0.796846	0.00660687	YBX1	Y-box binding protein 1 [Source:HGNC Symbol;Acc:HGNC:8014]
ENSG00000178974	105.781	-0.962892	0.00661336	FBXO34	F-box protein 34 [Source:HGNC Symbol;Acc:HGNC:20201]
ENSG00000279296	188.817	1.9296	0.00661336	RP11-609D21.3
ENSG00000234338	2.62176	-1.96381	NA	RP11-797H7.1
ENSG00000255031	89.7563	1.00957	0.00662042	RP11-802E16.3
ENSG00000205269	119.753	-1.35792	0.00662474	TMEM170B	transmembrane protein 170B [Source:HGNC Symbol;Acc:HGNC:34244]
ENSG00000104859	513.333	0.713218	0.00662474	CLASRP	CLK4-associating serine/arginine rich protein [Source:HGNC Symbol;Acc:HGNC:17731]
ENSG00000170873	287.236	-0.980086	0.00662474	MTSS1	metastasis suppressor 1 [Source:HGNC Symbol;Acc:HGNC:20443]
ENSG00000267520	102.179	-1.39592	0.0066356	RP11-373L24.1
ENSG00000146909	82.1472	-0.960917	0.00665263	NOM1	nucleolar protein with MIF4G domain 1 [Source:HGNC Symbol;Acc:HGNC:13244]
ENSG00000158987	188.495	-1.45262	0.00667006	RAPGEF6	Rap guanine nucleotide exchange factor 6 [Source:HGNC Symbol;Acc:HGNC:20655]
ENSG00000166503	56.9321	-1.24475	0.00667357	RP11-382A20.3	Hepatoma-derived growth factor-related protein 3 [Source:UniProtKB/Swiss-Prot;Acc:Q9Y3E1]
ENSG00000134827	82.5451	1.46105	0.00667857	TCN1	transcobalamin 1 [Source:HGNC Symbol;Acc:HGNC:11652]
ENSG00000168675	90.1981	-0.958993	0.00668965	LDLRAD4	low density lipoprotein receptor class A domain containing 4 [Source:HGNC Symbol;Acc:HGNC:1224]
ENSG00000147649	269.515	-1.23545	0.00668965	MTDH	metadherin [Source:HGNC Symbol;Acc:HGNC:29608]
ENSG00000178852	5.93676	-1.89909	0.00668965	EFCAB13	EF-hand calcium binding domain 13 [Source:HGNC Symbol;Acc:HGNC:26864]
ENSG00000163956	1068.87	0.792964	0.00669744	LRPAP1	LDL receptor related protein associated protein 1 [Source:HGNC Symbol;Acc:HGNC:6701]
ENSG00000184983	135.758	1.01752	0.00669744	NDUFA6	NADH:ubiquinone oxidoreductase subunit A6 [Source:HGNC Symbol;Acc:HGNC:7690]
ENSG00000100353	1628.22	0.483944	0.0067054	EIF3D	eukaryotic translation initiation factor 3 subunit D [Source:HGNC Symbol;Acc:HGNC:3278]
ENSG00000172725	563.905	0.688182	0.00672094	CORO1B	coronin, actin binding protein, 1B [Source:HGNC Symbol;Acc:HGNC:2253]
ENSG00000095370	1395.74	0.728366	0.00672094	SH2D3C	SH2 domain containing 3C [Source:HGNC Symbol;Acc:HGNC:16884]
ENSG00000130165	481	0.992307	0.00672094	ELOF1	ELF1 homolog, elongation factor 1 [Source:HGNC Symbol;Acc:HGNC:28691]
ENSG00000120690	682.082	-1.1034	0.00672094	ELF1	E74-like factor 1 (ets domain transcription factor) [Source:HGNC Symbol;Acc:HGNC:3316]
ENSG00000106992	248.698	1.29152	0.00672094	AK1	adenylate kinase 1 [Source:HGNC Symbol;Acc:HGNC:361]
ENSG00000124789	260.534	-1.00163	0.00672094	NUP153	nucleoporin 153kDa [Source:HGNC Symbol;Acc:HGNC:8062]
ENSG00000002726	35.5365	1.91463	0.00672094	AOC1	amine oxidase, copper containing 1 [Source:HGNC Symbol;Acc:HGNC:80]
ENSG00000151503	111.704	-0.767115	0.00672094	NCAPD3	non-SMC condensin II complex subunit D3 [Source:HGNC Symbol;Acc:HGNC:28952]
ENSG00000101752	65.001	-1.51483	0.00672094	MIB1	mindbomb E3 ubiquitin protein ligase 1 [Source:HGNC Symbol;Acc:HGNC:21086]
ENSG00000139637	250.482	0.801907	0.00672094	C12orf10	chromosome 12 open reading frame 10 [Source:HGNC Symbol;Acc:HGNC:17590]
ENSG00000153944	233.701	-0.844744	0.00672094	MSI2	musashi RNA binding protein 2 [Source:HGNC Symbol;Acc:HGNC:18585]
ENSG00000072274	107.433	-1.34718	0.00672418	TFRC	transferrin receptor [Source:HGNC Symbol;Acc:HGNC:11763]
ENSG00000263013	5.67915	-1.92022	0.00672418	RP11-876N24.5
ENSG00000159231	19.432	1.27168	0.00672418	CBR3	carbonyl reductase 3 [Source:HGNC Symbol;Acc:HGNC:1549]
ENSG00000095015	380.385	-1.45793	0.00672815	MAP3K1	mitogen-activated protein kinase kinase kinase 1, E3 ubiquitin protein ligase [Source:HGNC Symbol;Acc:HGNC:6848]
ENSG00000115756	674.369	0.670816	0.00674107	HPCAL1	hippocalcin-like 1 [Source:HGNC Symbol;Acc:HGNC:5145]
ENSG00000014216	1669.85	0.697208	0.00674424	CAPN1	calpain 1, (mu/I) large subunit [Source:HGNC Symbol;Acc:HGNC:1476]
ENSG00000253719	532.958	-0.817093	0.00674424	ATXN7L3B	ataxin 7-like 3B [Source:HGNC Symbol;Acc:HGNC:37931]
ENSG00000148634	181.896	-1.0483	0.00674722	HERC4	HECT and RLD domain containing E3 ubiquitin protein ligase 4 [Source:HGNC Symbol;Acc:HGNC:24521]
ENSG00000253645	9.05973	1.94022	0.00674722	CTD-2544N14.3
ENSG00000103479	1311.07	-0.929133	0.0067541	RBL2	retinoblastoma-like 2 [Source:HGNC Symbol;Acc:HGNC:9894]
ENSG00000101084	680.88	0.952881	0.00677842	C20orf24	chromosome 20 open reading frame 24 [Source:HGNC Symbol;Acc:HGNC:15870]
ENSG00000186056	26.1554	-1.35563	0.00677932	MATN1-AS1	MATN1 antisense RNA 1 [Source:HGNC Symbol;Acc:HGNC:40364]
ENSG00000198879	93.1237	-1.40231	0.0067967	SFMBT2	Scm-like with four mbt domains 2 [Source:HGNC Symbol;Acc:HGNC:20256]
ENSG00000152558	793.582	-1.26316	0.00680086	TMEM123	transmembrane protein 123 [Source:HGNC Symbol;Acc:HGNC:30138]
ENSG00000011405	75.0484	-1.54986	0.00681321	PIK3C2A	phosphatidylinositol-4-phosphate 3-kinase catalytic subunit type 2 alpha [Source:HGNC Symbol;Acc:HGNC:8971]
ENSG00000104774	1893.09	0.598109	0.00681321	MAN2B1	mannosidase, alpha, class 2B, member 1 [Source:HGNC Symbol;Acc:HGNC:6826]
ENSG00000008869	186.275	-1.15581	0.00681321	HEATR5B	HEAT repeat containing 5B [Source:HGNC Symbol;Acc:HGNC:29273]
ENSG00000005812	183.032	-1.18293	0.00681321	FBXL3	F-box and leucine-rich repeat protein 3 [Source:HGNC Symbol;Acc:HGNC:13599]
ENSG00000124831	1263.11	-1.03465	0.00682114	LRRFIP1	leucine rich repeat (in FLII) interacting protein 1 [Source:HGNC Symbol;Acc:HGNC:6702]
ENSG00000102401	86.2868	-0.976641	0.00682114	ARMCX3	armadillo repeat containing, X-linked 3 [Source:HGNC Symbol;Acc:HGNC:24065]
ENSG00000068097	85.7151	-0.95604	0.00682978	HEATR6	HEAT repeat containing 6 [Source:HGNC Symbol;Acc:HGNC:24076]
ENSG00000149182	968.158	0.51412	0.00682978	ARFGAP2	ADP ribosylation factor GTPase activating protein 2 [Source:HGNC Symbol;Acc:HGNC:13504]
ENSG00000147124	63.3383	-1.05378	0.00683532	ZNF41	zinc finger protein 41 [Source:HGNC Symbol;Acc:HGNC:13107]
ENSG00000184402	52.753	-1.27677	0.00688146	SS18L1	synovial sarcoma translocation gene on chromosome 18-like 1 [Source:HGNC Symbol;Acc:HGNC:15592]
ENSG00000127884	318.515	0.651029	0.00690644	ECHS1	enoyl-CoA hydratase, short chain, 1, mitochondrial [Source:HGNC Symbol;Acc:HGNC:3151]
ENSG00000175294	41.7984	1.22759	0.00690742	CATSPER1	cation channel, sperm associated 1 [Source:HGNC Symbol;Acc:HGNC:17116]
ENSG00000106367	83.3756	0.976611	0.00690742	AP1S1	adaptor related protein complex 1 sigma 1 subunit [Source:HGNC Symbol;Acc:HGNC:559]
ENSG00000104903	1128.38	1.34624	0.00691565	LYL1	lymphoblastic leukemia associated hematopoiesis regulator 1 [Source:HGNC Symbol;Acc:HGNC:6734]
ENSG00000169696	224.388	0.82192	0.00695282	ASPSCR1	alveolar soft part sarcoma chromosome region, candidate 1 [Source:HGNC Symbol;Acc:HGNC:13825]
ENSG00000104853	744.377	0.61183	0.0069604	CLPTM1	cleft lip and palate associated transmembrane protein 1 [Source:HGNC Symbol;Acc:HGNC:2087]
ENSG00000141968	1859.56	0.734987	0.0069604	VAV1	vav guanine nucleotide exchange factor 1 [Source:HGNC Symbol;Acc:HGNC:12657]
ENSG00000272556	95.7432	1.37206	0.00696844	GTF2IP13	general transcription factor IIi pseudogene 13 [Source:HGNC Symbol;Acc:HGNC:51725]
ENSG00000186567	29.8719	1.21589	0.00697187	CEACAM19	carcinoembryonic antigen-related cell adhesion molecule 19 [Source:HGNC Symbol;Acc:HGNC:31951]
ENSG00000176994	491.318	-0.878262	0.0069842	SMCR8	Smith-Magenis syndrome chromosome region, candidate 8 [Source:HGNC Symbol;Acc:HGNC:17921]
ENSG00000033627	656.299	0.779814	0.00699609	ATP6V0A1	ATPase, H+ transporting, lysosomal V0 subunit a1 [Source:HGNC Symbol;Acc:HGNC:865]
ENSG00000172830	297.566	0.934236	0.00699609	SSH3	slingshot protein phosphatase 3 [Source:HGNC Symbol;Acc:HGNC:30581]
ENSG00000150093	796.958	-1.17819	0.00699609	ITGB1	integrin subunit beta 1 [Source:HGNC Symbol;Acc:HGNC:6153]
ENSG00000152782	3.36385	-1.95099	NA	PANK1	pantothenate kinase 1 [Source:HGNC Symbol;Acc:HGNC:8598]
ENSG00000197147	42.0126	-1.37719	0.0070185	LRRC8B	leucine-rich repeat containing 8 family member B [Source:HGNC Symbol;Acc:HGNC:30692]
ENSG00000196843	821.065	0.918453	0.00701918	ARID5A	AT-rich interaction domain 5A [Source:HGNC Symbol;Acc:HGNC:17361]
ENSG00000114120	66.9955	-1.4973	0.00701918	SLC25A36	solute carrier family 25 (pyrimidine nucleotide carrier), member 36 [Source:HGNC Symbol;Acc:HGNC:25554]
ENSG00000160888	1137.9	0.84541	0.00704289	IER2	immediate early response 2 [Source:HGNC Symbol;Acc:HGNC:28871]
ENSG00000100764	562.476	0.582208	0.00709988	PSMC1	proteasome 26S subunit, ATPase 1 [Source:HGNC Symbol;Acc:HGNC:9547]
ENSG00000261218	33.1364	1.09251	0.00713402	RP11-960L18.1
ENSG00000198336	655.586	1.51668	0.00715152	MYL4	myosin light chain 4 [Source:HGNC Symbol;Acc:HGNC:7585]
ENSG00000136810	155.849	1.03932	0.00716036	TXN	thioredoxin [Source:HGNC Symbol;Acc:HGNC:12435]
ENSG00000119535	41822.6	0.886794	0.00716167	CSF3R	colony stimulating factor 3 receptor [Source:HGNC Symbol;Acc:HGNC:2439]
ENSG00000130305	316.659	0.707163	0.00716167	NSUN5	NOP2/Sun RNA methyltransferase family member 5 [Source:HGNC Symbol;Acc:HGNC:16385]
ENSG00000174886	449.584	0.852415	0.00716496	NDUFA11	NADH:ubiquinone oxidoreductase subunit A11 [Source:HGNC Symbol;Acc:HGNC:20371]
ENSG00000163320	316.427	-1.0817	0.00716634	CGGBP1	CGG triplet repeat binding protein 1 [Source:HGNC Symbol;Acc:HGNC:1888]
ENSG00000105887	824.473	-0.963043	0.00718134	MTPN	myotrophin [Source:HGNC Symbol;Acc:HGNC:15667]
ENSG00000124275	110.319	-0.883187	0.00718794	MTRR	5-methyltetrahydrofolate-homocysteine methyltransferase reductase [Source:HGNC Symbol;Acc:HGNC:7473]
ENSG00000258017	167.512	1.94502	0.00719199	RP11-386G11.10
ENSG00000109920	479.943	-1.07087	0.00720185	FNBP4	formin binding protein 4 [Source:HGNC Symbol;Acc:HGNC:19752]
ENSG00000141854	39.9872	1.25161	0.0072079	CTB-55O6.8	Uncharacterized protein LOC113230 [Source:UniProtKB/Swiss-Prot;Acc:Q96FF7]
ENSG00000104142	385.49	0.811669	0.00722247	VPS18	VPS18, CORVET/HOPS core subunit [Source:HGNC Symbol;Acc:HGNC:15972]
ENSG00000063854	949.133	1.27418	0.0072424	HAGH	hydroxyacylglutathione hydrolase [Source:HGNC Symbol;Acc:HGNC:4805]
ENSG00000132376	798.272	0.787783	0.0072424	INPP5K	inositol polyphosphate-5-phosphatase K [Source:HGNC Symbol;Acc:HGNC:33882]
ENSG00000187522	47.7297	-1.04635	0.00724961	HSPA14	heat shock protein family A (Hsp70) member 14 [Source:HGNC Symbol;Acc:HGNC:29526]
ENSG00000104164	256.111	-0.867128	0.00724961	BLOC1S6	biogenesis of lysosomal organelles complex-1, subunit 6, pallidin [Source:HGNC Symbol;Acc:HGNC:8549]
ENSG00000183918	102.129	-0.94638	0.00725104	SH2D1A	SH2 domain containing 1A [Source:HGNC Symbol;Acc:HGNC:10820]
ENSG00000132297	45.7763	1.23245	0.0072834	HHLA1	HERV-H LTR-associating 1 [Source:HGNC Symbol;Acc:HGNC:4904]
ENSG00000197841	14.9969	-1.8791	0.00728768	ZNF181	zinc finger protein 181 [Source:HGNC Symbol;Acc:HGNC:12971]
ENSG00000087365	2442.61	0.6987	0.0072901	SF3B2	splicing factor 3b subunit 2 [Source:HGNC Symbol;Acc:HGNC:10769]
ENSG00000164674	484.047	0.820543	0.00729469	SYTL3	synaptotagmin like 3 [Source:HGNC Symbol;Acc:HGNC:15587]
ENSG00000224956	1453.5	1.2076	0.00729558
ENSG00000166128	346.997	-1.19131	0.00731243	RAB8B	RAB8B, member RAS oncogene family [Source:HGNC Symbol;Acc:HGNC:30273]
ENSG00000172671	31.3292	-1.23392	0.00735381	ZFAND4	zinc finger, AN1-type domain 4 [Source:HGNC Symbol;Acc:HGNC:23504]
ENSG00000165832	24.2008	-1.7153	0.00736377	TRUB1	TruB pseudouridine (psi) synthase family member 1 [Source:HGNC Symbol;Acc:HGNC:16060]
ENSG00000113649	198.251	-0.942244	0.00736377	TCERG1	transcription elongation regulator 1 [Source:HGNC Symbol;Acc:HGNC:15630]
ENSG00000126461	447.113	0.890768	0.00736377	SCAF1	SR-related CTD-associated factor 1 [Source:HGNC Symbol;Acc:HGNC:30403]
ENSG00000073169	303.154	0.943295	0.00736763	SELO	selenoprotein O [Source:EntrezGene;Acc:83642]
ENSG00000100804	144.961	0.624479	0.0074252	PSMB5	proteasome subunit beta 5 [Source:HGNC Symbol;Acc:HGNC:9542]
ENSG00000167815	621.125	0.931288	0.0074676	PRDX2	peroxiredoxin 2 [Source:HGNC Symbol;Acc:HGNC:9353]
ENSG00000171236	1445.16	1.22736	0.00748374	LRG1	leucine-rich alpha-2-glycoprotein 1 [Source:HGNC Symbol;Acc:HGNC:29480]
ENSG00000135776	53.6136	-1.31853	0.00748374	ABCB10	ATP binding cassette subfamily B member 10 [Source:HGNC Symbol;Acc:HGNC:41]
ENSG00000088826	227.894	1.18231	0.00751424	SMOX	spermine oxidase [Source:HGNC Symbol;Acc:HGNC:15862]
ENSG00000137841	4154.23	0.841015	0.00751424	PLCB2	phospholipase C beta 2 [Source:HGNC Symbol;Acc:HGNC:9055]
ENSG00000182141	44.024	-1.23808	0.00751424	ZNF708	zinc finger protein 708 [Source:HGNC Symbol;Acc:HGNC:12945]
ENSG00000120458	77.1096	-0.891206	0.00752361	MSANTD2	Myb/SANT-like DNA-binding domain containing 2 [Source:HGNC Symbol;Acc:HGNC:26266]
ENSG00000101843	66.0535	-0.958122	0.00753321	PSMD10	proteasome 26S subunit, non-ATPase 10 [Source:HGNC Symbol;Acc:HGNC:9555]
ENSG00000107372	457.058	-1.0811	0.00753321	ZFAND5	zinc finger, AN1-type domain 5 [Source:HGNC Symbol;Acc:HGNC:13008]
ENSG00000138071	1931.5	-1.05953	0.00753321	ACTR2	ARP2 actin-related protein 2 homolog (yeast) [Source:HGNC Symbol;Acc:HGNC:169]
ENSG00000114450	138.07	-1.13587	0.00755131	GNB4	guanine nucleotide binding protein (G protein), beta polypeptide 4 [Source:HGNC Symbol;Acc:HGNC:20731]
ENSG00000189007	55.8027	-1.25234	0.00755452	ADAT2	adenosine deaminase, tRNA-specific 2 [Source:HGNC Symbol;Acc:HGNC:21172]
ENSG00000115289	90.3757	0.859899	0.00756073	PCGF1	polycomb group ring finger 1 [Source:HGNC Symbol;Acc:HGNC:17615]
ENSG00000146828	2384.66	0.893564	0.00756465	SLC12A9	solute carrier family 12, member 9 [Source:HGNC Symbol;Acc:HGNC:17435]
ENSG00000137845	512.762	-1.11563	0.00760133	ADAM10	ADAM metallopeptidase domain 10 [Source:HGNC Symbol;Acc:HGNC:188]
ENSG00000038274	610.901	-0.881593	0.00762684	MAT2B	methionine adenosyltransferase II, beta [Source:HGNC Symbol;Acc:HGNC:6905]
ENSG00000137871	53.9291	-1.51654	0.00763092	ZNF280D	zinc finger protein 280D [Source:HGNC Symbol;Acc:HGNC:25953]
ENSG00000169018	144.484	-1.48838	0.00763092	FEM1B	fem-1 homolog b (C. elegans) [Source:HGNC Symbol;Acc:HGNC:3649]
ENSG00000074696	80.2025	-0.914999	0.00763092	HACD3	3-hydroxyacyl-CoA dehydratase 3 [Source:HGNC Symbol;Acc:HGNC:24175]
ENSG00000152749	19.0064	-1.48304	0.00764152	GPR180	G protein-coupled receptor 180 [Source:HGNC Symbol;Acc:HGNC:28899]
ENSG00000145912	245.69	0.886532	0.00765932	NHP2	NHP2 ribonucleoprotein [Source:HGNC Symbol;Acc:HGNC:14377]
ENSG00000198689	64.9613	-1.13824	0.00766832	SLC9A6	solute carrier family 9, subfamily A (NHE6, cation proton antiporter 6), member 6 [Source:HGNC Symbol;Acc:HGNC:11079]
ENSG00000075420	192.455	-1.04919	0.00767301	FNDC3B	fibronectin type III domain containing 3B [Source:HGNC Symbol;Acc:HGNC:24670]
ENSG00000109736	428.047	0.943355	0.00768413	MFSD10	major facilitator superfamily domain containing 10 [Source:HGNC Symbol;Acc:HGNC:16894]
ENSG00000124942	4787.27	-0.782696	0.00769105	AHNAK	AHNAK nucleoprotein [Source:HGNC Symbol;Acc:HGNC:347]
ENSG00000135974	90.8891	-0.889631	0.00771379	C2orf49	chromosome 2 open reading frame 49 [Source:HGNC Symbol;Acc:HGNC:28772]
ENSG00000037749	37.5328	-1.4769	0.00771379	MFAP3	microfibrillar associated protein 3 [Source:HGNC Symbol;Acc:HGNC:7034]
ENSG00000100385	1532.87	-0.764495	0.00772507	IL2RB	interleukin 2 receptor subunit beta [Source:HGNC Symbol;Acc:HGNC:6009]
ENSG00000136305	577.522	0.909999	0.00772507	CIDEB	cell death-inducing DFFA-like effector b [Source:HGNC Symbol;Acc:HGNC:1977]
ENSG00000175416	356.646	0.878549	0.00773169	CLTB	clathrin, light chain B [Source:HGNC Symbol;Acc:HGNC:2091]
ENSG00000066739	158.38	-1.18334	0.00773169	ATG2B	autophagy related 2B [Source:HGNC Symbol;Acc:HGNC:20187]
ENSG00000070367	98.9737	-1.36371	0.00773169	EXOC5	exocyst complex component 5 [Source:HGNC Symbol;Acc:HGNC:10696]
ENSG00000198625	515.217	-0.748855	0.00773169	MDM4	MDM4, p53 regulator [Source:HGNC Symbol;Acc:HGNC:6974]
ENSG00000105404	323.747	1.13565	0.00773169	RABAC1	Rab acceptor 1 (prenylated) [Source:HGNC Symbol;Acc:HGNC:9794]
ENSG00000248527	3349.39	0.863036	0.00773169	MTATP6P1	mitochondrially encoded ATP synthase 6 pseudogene 1 [Source:HGNC Symbol;Acc:HGNC:44575]
ENSG00000274425	104.484	1.39208	0.00773169	AC114271.2
ENSG00000101901	98.3333	-1.20283	0.00773169	ALG13	ALG13, UDP-N-acetylglucosaminyltransferase subunit [Source:HGNC Symbol;Acc:HGNC:30881]
ENSG00000107581	974.402	-0.756151	0.0077407	EIF3A	eukaryotic translation initiation factor 3 subunit A [Source:HGNC Symbol;Acc:HGNC:3271]
ENSG00000141985	428.069	0.68899	0.00774112	SH3GL1	SH3-domain GRB2-like 1 [Source:HGNC Symbol;Acc:HGNC:10830]
ENSG00000260914	286.219	0.558088	0.00774537	RP11-343C2.11
ENSG00000160703	277.807	0.817855	0.00774781	NLRX1	NLR family member X1 [Source:HGNC Symbol;Acc:HGNC:29890]
ENSG00000159579	121.9	-1.03719	0.00774781	RSPRY1	ring finger and SPRY domain containing 1 [Source:HGNC Symbol;Acc:HGNC:29420]
ENSG00000135439	800.018	0.638026	0.00774781	AGAP2	ArfGAP with GTPase domain, ankyrin repeat and PH domain 2 [Source:HGNC Symbol;Acc:HGNC:16921]
ENSG00000178074	21.028	-1.73473	0.00777789	C2orf69	chromosome 2 open reading frame 69 [Source:HGNC Symbol;Acc:HGNC:26799]
ENSG00000025770	282.982	0.699639	0.00779747	NCAPH2	non-SMC condensin II complex subunit H2 [Source:HGNC Symbol;Acc:HGNC:25071]
ENSG00000205339	181.217	-1.05971	0.00779747	IPO7	importin 7 [Source:HGNC Symbol;Acc:HGNC:9852]
ENSG00000111554	61.1315	-1.06085	0.00779866	MDM1	Mdm1 nuclear protein [Source:HGNC Symbol;Acc:HGNC:29917]
ENSG00000100599	2533.84	0.814883	0.00783422	RIN3	Ras and Rab interactor 3 [Source:HGNC Symbol;Acc:HGNC:18751]
ENSG00000133316	225.233	0.708543	0.00783422	WDR74	WD repeat domain 74 [Source:HGNC Symbol;Acc:HGNC:25529]
ENSG00000171298	950.922	0.84269	0.00786684	GAA	glucosidase, alpha; acid [Source:HGNC Symbol;Acc:HGNC:4065]
ENSG00000182872	703.383	0.689504	0.00788557	RBM10	RNA binding motif protein 10 [Source:HGNC Symbol;Acc:HGNC:9896]
ENSG00000173545	221.355	0.698947	0.00788557	ZNF622	zinc finger protein 622 [Source:HGNC Symbol;Acc:HGNC:30958]
ENSG00000139908	15.4953	-1.58851	0.00788645	TSSK4	testis-specific serine kinase 4 [Source:HGNC Symbol;Acc:HGNC:19825]
ENSG00000221983	13689.8	1.06823	0.00790514	UBA52	ubiquitin A-52 residue ribosomal protein fusion product 1 [Source:HGNC Symbol;Acc:HGNC:12458]
ENSG00000213246	842.738	0.625755	0.00794659	SUPT4H1	SPT4 homolog, DSIF elongation factor subunit [Source:HGNC Symbol;Acc:HGNC:11467]
ENSG00000169385	226.325	1.21804	0.00794659	RNASE2	ribonuclease, RNase A family, 2 (liver, eosinophil-derived neurotoxin) [Source:HGNC Symbol;Acc:HGNC:10045]
ENSG00000132182	1167.44	-0.496491	0.00794659	NUP210	nucleoporin 210kDa [Source:HGNC Symbol;Acc:HGNC:30052]
ENSG00000276991	9.06122	-1.91639	0.00795062	MIAT_exon5_3	Myocardial infarction associated transcript exon 5 conserved region 3 [Source:RFAM;Acc:RF01877]
ENSG00000138942	495.594	0.482644	0.00800772	RNF185	ring finger protein 185 [Source:HGNC Symbol;Acc:HGNC:26783]
ENSG00000213064	304.21	-0.791635	0.00800772	SFT2D2	SFT2 domain containing 2 [Source:HGNC Symbol;Acc:HGNC:25140]
ENSG00000008517	3273.14	0.7395	0.0080332	IL32	interleukin 32 [Source:HGNC Symbol;Acc:HGNC:16830]
ENSG00000144290	23.5251	-1.79813	0.0080332	SLC4A10	solute carrier family 4, sodium bicarbonate transporter, member 10 [Source:HGNC Symbol;Acc:HGNC:13811]
ENSG00000175066	111.967	-1.28224	0.0080332	GK5	glycerol kinase 5 (putative) [Source:HGNC Symbol;Acc:HGNC:28635]
ENSG00000169084	139.047	1.01886	0.00804569	DHRSX	dehydrogenase/reductase (SDR family) X-linked [Source:HGNC Symbol;Acc:HGNC:18399]
ENSG00000130475	803.674	0.7451	0.00805732	FCHO1	FCH domain only 1 [Source:HGNC Symbol;Acc:HGNC:29002]
ENSG00000110075	412.423	-0.710604	0.00807643	PPP6R3	protein phosphatase 6 regulatory subunit 3 [Source:HGNC Symbol;Acc:HGNC:1173]
ENSG00000124193	661.641	-0.672533	0.00807903	SRSF6	serine/arginine-rich splicing factor 6 [Source:HGNC Symbol;Acc:HGNC:10788]
ENSG00000131381	154.845	-0.684753	0.00808939	RBSN	rabenosyn, RAB effector [Source:HGNC Symbol;Acc:HGNC:20759]
ENSG00000165997	38.1168	-1.50634	0.00812064	ARL5B	ADP ribosylation factor like GTPase 5B [Source:HGNC Symbol;Acc:HGNC:23052]
ENSG00000164330	20.5125	-1.44331	0.00812064	EBF1	early B-cell factor 1 [Source:HGNC Symbol;Acc:HGNC:3126]
ENSG00000161021	612.584	-0.516458	0.00813254	MAML1	mastermind like transcriptional coactivator 1 [Source:HGNC Symbol;Acc:HGNC:13632]
ENSG00000148356	245.644	0.769652	0.00814142	LRSAM1	leucine rich repeat and sterile alpha motif containing 1 [Source:HGNC Symbol;Acc:HGNC:25135]
ENSG00000204220	148.42	0.651306	0.00814142	PFDN6	prefoldin subunit 6 [Source:HGNC Symbol;Acc:HGNC:4926]
ENSG00000132300	193.879	-0.833418	0.00817593	PTCD3	pentatricopeptide repeat domain 3 [Source:HGNC Symbol;Acc:HGNC:24717]
ENSG00000113369	439.694	-1.20692	0.00818206	ARRDC3	arrestin domain containing 3 [Source:HGNC Symbol;Acc:HGNC:29263]
ENSG00000106346	78.2433	-0.862164	0.00818468	USP42	ubiquitin specific peptidase 42 [Source:HGNC Symbol;Acc:HGNC:20068]
ENSG00000108854	105.143	-1.07417	0.00818976	SMURF2	SMAD specific E3 ubiquitin protein ligase 2 [Source:HGNC Symbol;Acc:HGNC:16809]
ENSG00000141446	63.6258	-1.41147	0.00820297	ESCO1	establishment of sister chromatid cohesion N-acetyltransferase 1 [Source:HGNC Symbol;Acc:HGNC:24645]
ENSG00000147548	508.554	-0.682789	0.00820297	WHSC1L1	Wolf-Hirschhorn syndrome candidate 1-like 1 [Source:HGNC Symbol;Acc:HGNC:12767]
ENSG00000185278	270.931	-0.817087	0.00822163	ZBTB37	zinc finger and BTB domain containing 37 [Source:HGNC Symbol;Acc:HGNC:28365]
ENSG00000135837	205.908	-0.957441	0.00824996	CEP350	centrosomal protein 350kDa [Source:HGNC Symbol;Acc:HGNC:24238]
ENSG00000278970	318.464	0.650913	0.00825465	HEIH	hepatocellular carcinoma up-regulated EZH2-associated long non-coding RNA [Source:HGNC Symbol;Acc:HGNC:45049]
ENSG00000162368	251.859	-1.21058	0.00825759	CMPK1	cytidine monophosphate (UMP-CMP) kinase 1, cytosolic [Source:HGNC Symbol;Acc:HGNC:18170]
ENSG00000157741	89.4732	-1.34315	0.00827003	UBN2	ubinuclein 2 [Source:HGNC Symbol;Acc:HGNC:21931]
ENSG00000165525	135.54	-1.06373	0.00828157	NEMF	nuclear export mediator factor [Source:HGNC Symbol;Acc:HGNC:10663]
ENSG00000188229	859.755	0.775009	0.00828461	TUBB4B	tubulin beta 4B class IVb [Source:HGNC Symbol;Acc:HGNC:20771]
ENSG00000119522	408.925	0.711622	0.00828972	DENND1A	DENN/MADD domain containing 1A [Source:HGNC Symbol;Acc:HGNC:29324]
ENSG00000158578	9289.31	1.43504	0.00829569	ALAS2	5''-aminolevulinate synthase 2 [Source:HGNC Symbol;Acc:HGNC:397]
ENSG00000144802	298.704	-1.0638	0.00832171	NFKBIZ	nuclear factor of kappa light polypeptide gene enhancer in B-cells inhibitor, zeta [Source:HGNC Symbol;Acc:HGNC:29805]
ENSG00000131446	2706.35	0.719533	0.00832371	MGAT1	mannosyl (alpha-1,3-)-glycoprotein beta-1,2-N-acetylglucosaminyltransferase [Source:HGNC Symbol;Acc:HGNC:7044]
ENSG00000178904	83.3972	-0.918654	0.00832371	DPY19L3	dpy-19-like 3 (C. elegans) [Source:HGNC Symbol;Acc:HGNC:27120]
ENSG00000205885	47.9778	-1.40446	0.00832371	C1RL-AS1	C1RL antisense RNA 1 [Source:HGNC Symbol;Acc:HGNC:27461]
ENSG00000198612	94.1286	-0.966683	0.00832371	COPS8	COP9 signalosome subunit 8 [Source:HGNC Symbol;Acc:HGNC:24335]
ENSG00000103510	637.392	0.582674	0.00832371	KAT8	K(lysine) acetyltransferase 8 [Source:HGNC Symbol;Acc:HGNC:17933]
ENSG00000076924	562.726	0.674813	0.00832763	XAB2	XPA binding protein 2 [Source:HGNC Symbol;Acc:HGNC:14089]
ENSG00000138829	25.7152	-1.37084	0.00833768	FBN2	fibrillin 2 [Source:HGNC Symbol;Acc:HGNC:3604]
ENSG00000185963	571.435	-0.668762	0.00834779	BICD2	bicaudal D homolog 2 (Drosophila) [Source:HGNC Symbol;Acc:HGNC:17208]
ENSG00000092439	117.717	-1.26155	0.00834779	TRPM7	transient receptor potential cation channel, subfamily M, member 7 [Source:HGNC Symbol;Acc:HGNC:17994]
ENSG00000223509	32.6839	-1.65254	0.00834779	RP11-632K20.7
ENSG00000164300	241.797	-1.02788	0.00835555	SERINC5	serine incorporator 5 [Source:HGNC Symbol;Acc:HGNC:18825]
ENSG00000074966	122.606	-1.4141	0.00836135	TXK	TXK tyrosine kinase [Source:HGNC Symbol;Acc:HGNC:12434]
ENSG00000141505	73.8152	0.978667	0.00836264	ASGR1	asialoglycoprotein receptor 1 [Source:HGNC Symbol;Acc:HGNC:742]
ENSG00000065060	65.4975	-0.90707	0.00837455	UHRF1BP1	UHRF1 binding protein 1 [Source:HGNC Symbol;Acc:HGNC:21216]
ENSG00000130449	117.801	-0.989911	0.00837579	ZSWIM6	zinc finger, SWIM-type containing 6 [Source:HGNC Symbol;Acc:HGNC:29316]
ENSG00000256007	102.81	1.42846	0.00837919	ARAP1-AS1	ARAP1 antisense RNA 1 [Source:HGNC Symbol;Acc:HGNC:39993]
ENSG00000087077	49.8693	1.10688	0.00837919	TRIP6	thyroid hormone receptor interactor 6 [Source:HGNC Symbol;Acc:HGNC:12311]
ENSG00000117505	304.428	-0.936031	0.00838943	DR1	down-regulator of transcription 1 [Source:HGNC Symbol;Acc:HGNC:3017]
ENSG00000259479	33.2501	1.29479	0.00838943	SORD2P	sorbitol dehydrogenase 2, pseudogene [Source:HGNC Symbol;Acc:HGNC:49919]
ENSG00000157500	147.509	-1.06529	0.00838943	APPL1	adaptor protein, phosphotyrosine interaction, PH domain and leucine zipper containing 1 [Source:HGNC Symbol;Acc:HGNC:24035]
ENSG00000196642	673.288	0.825651	0.00838943	RABL6	RAB, member RAS oncogene family-like 6 [Source:HGNC Symbol;Acc:HGNC:24703]
ENSG00000198000	188.345	-0.720098	0.00838943	NOL8	nucleolar protein 8 [Source:HGNC Symbol;Acc:HGNC:23387]
ENSG00000106263	994.409	0.670338	0.00840964	EIF3B	eukaryotic translation initiation factor 3 subunit B [Source:HGNC Symbol;Acc:HGNC:3280]
ENSG00000164244	109.084	-1.10057	0.0084204	PRRC1	proline-rich coiled-coil 1 [Source:HGNC Symbol;Acc:HGNC:28164]
ENSG00000173889	153.562	-1.44704	0.00842942	PHC3	polyhomeotic homolog 3 (Drosophila) [Source:HGNC Symbol;Acc:HGNC:15682]
ENSG00000105518	230.712	0.839976	0.00845191	TMEM205	transmembrane protein 205 [Source:HGNC Symbol;Acc:HGNC:29631]
ENSG00000272645	596.424	1.03285	0.00845764	GTF2IP20	general transcription factor IIi pseudogene 20 [Source:HGNC Symbol;Acc:HGNC:51732]
ENSG00000196235	1170.04	0.505283	0.00847992	SUPT5H	SPT5 homolog, DSIF elongation factor subunit [Source:HGNC Symbol;Acc:HGNC:11469]
ENSG00000100918	263.263	1.02246	0.00849061	REC8	REC8 meiotic recombination protein [Source:HGNC Symbol;Acc:HGNC:16879]
ENSG00000144381	436.558	-0.692143	0.00849061	HSPD1	heat shock protein family D (Hsp60) member 1 [Source:HGNC Symbol;Acc:HGNC:5261]
ENSG00000197134	2.99584	-1.90393	NA	ZNF257	zinc finger protein 257 [Source:HGNC Symbol;Acc:HGNC:13498]
ENSG00000225733	429.518	-0.937544	0.00852729	FGD5-AS1	FGD5 antisense RNA 1 [Source:HGNC Symbol;Acc:HGNC:40410]
ENSG00000240065	1573.58	0.93265	0.00852729	PSMB9	proteasome subunit beta 9 [Source:HGNC Symbol;Acc:HGNC:9546]
ENSG00000227398	14.6011	1.35533	0.00852729	KIF9-AS1	KIF9 antisense RNA 1 [Source:HGNC Symbol;Acc:HGNC:26822]
ENSG00000167034	26.3135	1.71304	0.00852767	NKX3-1	NK3 homeobox 1 [Source:HGNC Symbol;Acc:HGNC:7838]
ENSG00000161091	403.812	0.589141	0.00855562	MFSD12	major facilitator superfamily domain containing 12 [Source:HGNC Symbol;Acc:HGNC:28299]
ENSG00000183307	170.137	1.12523	0.00857673	CECR6	cat eye syndrome chromosome region, candidate 6 [Source:HGNC Symbol;Acc:HGNC:1844]
ENSG00000217555	260.365	0.782095	0.00858663	CKLF	chemokine-like factor [Source:HGNC Symbol;Acc:HGNC:13253]
ENSG00000015479	592.119	-1.09868	0.00859205	MATR3	matrin 3 [Source:HGNC Symbol;Acc:HGNC:6912]
ENSG00000138081	186.218	-1.22552	0.00859875	FBXO11	F-box protein 11 [Source:HGNC Symbol;Acc:HGNC:13590]
ENSG00000104205	90.8986	-0.909964	0.00860073	SGK3	serum/glucocorticoid regulated kinase family member 3 [Source:HGNC Symbol;Acc:HGNC:10812]
ENSG00000107854	247.643	-1.12124	0.00861125	TNKS2	tankyrase, TRF1-interacting ankyrin-related ADP-ribose polymerase 2 [Source:HGNC Symbol;Acc:HGNC:15677]
ENSG00000197763	3.95065	-1.89179	NA	TXNRD3	thioredoxin reductase 3 [Source:HGNC Symbol;Acc:HGNC:20667]
ENSG00000068120	483.102	0.563803	0.0086201	COASY	Coenzyme A synthase [Source:HGNC Symbol;Acc:HGNC:29932]
ENSG00000121741	187.158	-1.2546	0.00862793	ZMYM2	zinc finger, MYM-type 2 [Source:HGNC Symbol;Acc:HGNC:12989]
ENSG00000134109	542.207	-0.87085	0.00862793	EDEM1	ER degradation enhancer, mannosidase alpha-like 1 [Source:HGNC Symbol;Acc:HGNC:18967]
ENSG00000005700	80.6178	-1.45333	0.00862872	IBTK	inhibitor of Bruton tyrosine kinase [Source:HGNC Symbol;Acc:HGNC:17853]
ENSG00000266844	8.61311	1.8999	0.00864954	RP11-862L9.3
ENSG00000155256	552.095	0.528267	0.00866577	ZFYVE27	zinc finger, FYVE domain containing 27 [Source:HGNC Symbol;Acc:HGNC:26559]
ENSG00000108774	1864.35	0.546604	0.00866577	RAB5C	RAB5C, member RAS oncogene family [Source:HGNC Symbol;Acc:HGNC:9785]
ENSG00000152518	1404.77	-0.963525	0.008679	ZFP36L2	ZFP36 ring finger protein-like 2 [Source:HGNC Symbol;Acc:HGNC:1108]
ENSG00000105618	346.31	0.637029	0.008679	PRPF31	pre-mRNA processing factor 31 [Source:HGNC Symbol;Acc:HGNC:15446]
ENSG00000182871	872.203	1.30553	0.008679	COL18A1	collagen, type XVIII, alpha 1 [Source:HGNC Symbol;Acc:HGNC:2195]
ENSG00000198040	80.8623	-1.24212	0.008679	ZNF84	zinc finger protein 84 [Source:HGNC Symbol;Acc:HGNC:13159]
ENSG00000101335	378.988	1.26849	0.008679	MYL9	myosin light chain 9 [Source:HGNC Symbol;Acc:HGNC:15754]
ENSG00000256720	2.96062	-1.88688	NA	BTG1P1	B-cell translocation gene 1 pseudogene 1 [Source:HGNC Symbol;Acc:HGNC:37692]
ENSG00000040633	553.627	0.631054	0.00870211	PHF23	PHD finger protein 23 [Source:HGNC Symbol;Acc:HGNC:28428]
ENSG00000070961	357.586	-1.03644	0.00870211	ATP2B1	ATPase, Ca++ transporting, plasma membrane 1 [Source:HGNC Symbol;Acc:HGNC:814]
ENSG00000197217	542.06	-0.831404	0.00873693	ENTPD4	ectonucleoside triphosphate diphosphohydrolase 4 [Source:HGNC Symbol;Acc:HGNC:14573]
ENSG00000114503	226.245	-0.852759	0.00874374	NCBP2	nuclear cap binding protein subunit 2 [Source:HGNC Symbol;Acc:HGNC:7659]
ENSG00000188186	938.048	1.02108	0.00875484	LAMTOR4	late endosomal/lysosomal adaptor, MAPK and MTOR activator 4 [Source:HGNC Symbol;Acc:HGNC:33772]
ENSG00000177169	1042.67	0.700569	0.00875724	ULK1	unc-51 like autophagy activating kinase 1 [Source:HGNC Symbol;Acc:HGNC:12558]
ENSG00000078747	388.612	-1.00624	0.00876872	ITCH	itchy E3 ubiquitin protein ligase [Source:HGNC Symbol;Acc:HGNC:13890]
ENSG00000166669	75.5425	-1.17903	0.00877108	ATF7IP2	activating transcription factor 7 interacting protein 2 [Source:HGNC Symbol;Acc:HGNC:20397]
ENSG00000138386	85.6614	-1.44816	0.00880998	NAB1	NGFI-A binding protein 1 [Source:HGNC Symbol;Acc:HGNC:7626]
ENSG00000183844	7.85924	1.87279	0.00880998	FAM3B	family with sequence similarity 3 member B [Source:HGNC Symbol;Acc:HGNC:1253]
ENSG00000078304	938.902	-0.550951	0.00881309	PPP2R5C	protein phosphatase 2 regulatory subunit B'', gamma [Source:HGNC Symbol;Acc:HGNC:9311]
ENSG00000132952	126.887	-1.154	0.00882313	USPL1	ubiquitin specific peptidase like 1 [Source:HGNC Symbol;Acc:HGNC:20294]
ENSG00000197747	1396.53	0.547922	0.00883471	S100A10	S100 calcium binding protein A10 [Source:HGNC Symbol;Acc:HGNC:10487]
ENSG00000163481	191.656	0.87913	0.00884387	RNF25	ring finger protein 25 [Source:HGNC Symbol;Acc:HGNC:14662]
ENSG00000161547	623.78	-0.961677	0.00884607	SRSF2	serine/arginine-rich splicing factor 2 [Source:HGNC Symbol;Acc:HGNC:10783]
ENSG00000111641	431.43	0.494358	0.00886207	NOP2	NOP2 nucleolar protein [Source:HGNC Symbol;Acc:HGNC:7867]
ENSG00000099624	265.931	0.950493	0.00886207	ATP5D	ATP synthase, H+ transporting, mitochondrial F1 complex, delta subunit [Source:HGNC Symbol;Acc:HGNC:837]
ENSG00000227946	4.89771	-1.85385	NA	AC007383.3
ENSG00000140682	11.4303	1.55976	0.00889853	TGFB1I1	transforming growth factor beta 1 induced transcript 1 [Source:HGNC Symbol;Acc:HGNC:11767]
ENSG00000230373	7.8727	-1.81481	0.0089018	GOLGA6L5P	golgin A6 family-like 5, pseudogene [Source:HGNC Symbol;Acc:HGNC:30472]
ENSG00000100292	705.401	0.784056	0.00890427	HMOX1	heme oxygenase 1 [Source:HGNC Symbol;Acc:HGNC:5013]
ENSG00000183258	621.716	0.684748	0.00894632	DDX41	DEAD (Asp-Glu-Ala-Asp) box polypeptide 41 [Source:HGNC Symbol;Acc:HGNC:18674]
ENSG00000113580	410.252	-1.147	0.00894931	NR3C1	nuclear receptor subfamily 3 group C member 1 [Source:HGNC Symbol;Acc:HGNC:7978]
ENSG00000163807	220.684	-0.789082	0.00895332	KIAA1143	KIAA1143 [Source:HGNC Symbol;Acc:HGNC:29198]
ENSG00000082438	35.9456	-1.1956	0.00896265	COBLL1	cordon-bleu WH2 repeat protein like 1 [Source:HGNC Symbol;Acc:HGNC:23571]
ENSG00000282458	1099.23	-0.608379	0.0089798	WASH5P	WAS protein family homolog 5 pseudogene [Source:HGNC Symbol;Acc:HGNC:33884]
ENSG00000090372	993.103	0.698017	0.00898354	STRN4	striatin 4 [Source:HGNC Symbol;Acc:HGNC:15721]
ENSG00000247556	395.413	-0.827389	0.00898372	OIP5-AS1	OIP5 antisense RNA 1 [Source:HGNC Symbol;Acc:HGNC:43563]
ENSG00000133243	723.508	0.71183	0.00901353	BTBD2	BTB (POZ) domain containing 2 [Source:HGNC Symbol;Acc:HGNC:15504]
ENSG00000119707	543.521	-0.919432	0.00901466	RBM25	RNA binding motif protein 25 [Source:HGNC Symbol;Acc:HGNC:23244]
ENSG00000105379	301.119	0.907557	0.00901466	ETFB	electron-transfer-flavoprotein, beta polypeptide [Source:HGNC Symbol;Acc:HGNC:3482]
ENSG00000105254	443.587	0.738944	0.00904767	TBCB	tubulin folding cofactor B [Source:HGNC Symbol;Acc:HGNC:1989]
ENSG00000113441	389.442	-0.949082	0.00904767	LNPEP	leucyl/cystinyl aminopeptidase [Source:HGNC Symbol;Acc:HGNC:6656]
ENSG00000105176	164.873	-0.82737	0.0090501	URI1	URI1 prefoldin-like chaperone [Source:HGNC Symbol;Acc:HGNC:13236]
ENSG00000174485	174.798	-1.06593	0.0090501	DENND4A	DENN/MADD domain containing 4A [Source:HGNC Symbol;Acc:HGNC:24321]
ENSG00000107282	5.42032	-1.86943	0.0090501	APBA1	amyloid beta (A4) precursor protein-binding, family A, member 1 [Source:HGNC Symbol;Acc:HGNC:578]
ENSG00000213145	988.319	0.84933	0.00908446	CRIP1	cysteine-rich protein 1 (intestinal) [Source:HGNC Symbol;Acc:HGNC:2360]
ENSG00000274536	1492.95	0.826776	0.00909798	RP6-159A1.4
ENSG00000187266	120.454	0.760096	0.00910279	EPOR	erythropoietin receptor [Source:HGNC Symbol;Acc:HGNC:3416]
ENSG00000136527	474.975	-0.556087	0.00910279	TRA2B	transformer 2 beta homolog (Drosophila) [Source:HGNC Symbol;Acc:HGNC:10781]
ENSG00000137337	319.544	-0.575148	0.00910832	MDC1	mediator of DNA damage checkpoint 1 [Source:HGNC Symbol;Acc:HGNC:21163]
ENSG00000242802	571.449	0.803633	0.00911116	AP5Z1	adaptor related protein complex 5, zeta 1 subunit [Source:HGNC Symbol;Acc:HGNC:22197]
ENSG00000102081	147.765	-1.28814	0.0091285	FMR1	fragile X mental retardation 1 [Source:HGNC Symbol;Acc:HGNC:3775]
ENSG00000163466	4242.08	0.523717	0.00913515	ARPC2	actin related protein 2/3 complex subunit 2 [Source:HGNC Symbol;Acc:HGNC:705]
ENSG00000242372	541.237	0.708006	0.00916062	EIF6	eukaryotic translation initiation factor 6 [Source:HGNC Symbol;Acc:HGNC:6159]
ENSG00000169957	106.843	0.766511	0.00919346	ZNF768	zinc finger protein 768 [Source:HGNC Symbol;Acc:HGNC:26273]
ENSG00000186951	90.1721	-0.721149	0.00922883	PPARA	peroxisome proliferator-activated receptor alpha [Source:HGNC Symbol;Acc:HGNC:9232]
ENSG00000138688	278.615	-1.36784	0.0092478	KIAA1109	KIAA1109 [Source:HGNC Symbol;Acc:HGNC:26953]
ENSG00000205413	314.607	-1.01002	0.0092478	SAMD9	sterile alpha motif domain containing 9 [Source:HGNC Symbol;Acc:HGNC:1348]
ENSG00000205560	353.523	0.802344	0.0092478	CPT1B	carnitine palmitoyltransferase 1B [Source:HGNC Symbol;Acc:HGNC:2329]
ENSG00000154447	8.24959	-1.81244	0.0092478	SH3RF1	SH3 domain containing ring finger 1 [Source:HGNC Symbol;Acc:HGNC:17650]
ENSG00000182511	1096.58	0.863159	0.0092478	FES	FES proto-oncogene, tyrosine kinase [Source:HGNC Symbol;Acc:HGNC:3657]
ENSG00000159921	89.0029	-0.715413	0.0092478	GNE	glucosamine (UDP-N-acetyl)-2-epimerase/N-acetylmannosamine kinase [Source:HGNC Symbol;Acc:HGNC:23657]
ENSG00000183023	116.76	-1.13417	0.0092478	SLC8A1	solute carrier family 8 (sodium/calcium exchanger), member 1 [Source:HGNC Symbol;Acc:HGNC:11068]
ENSG00000258315	490.194	0.739185	0.00924956	C17orf49	chromosome 17 open reading frame 49 [Source:HGNC Symbol;Acc:HGNC:28737]
ENSG00000110057	725.523	0.823489	0.00924956	UNC93B1	unc-93 homolog B1 (C. elegans) [Source:HGNC Symbol;Acc:HGNC:13481]
ENSG00000153339	151.618	-1.20686	0.00924956	TRAPPC8	trafficking protein particle complex 8 [Source:HGNC Symbol;Acc:HGNC:29169]
ENSG00000170604	138.304	0.809735	0.00924956	IRF2BP1	interferon regulatory factor 2 binding protein 1 [Source:HGNC Symbol;Acc:HGNC:21728]
ENSG00000162923	773.151	-0.714923	0.00925911	WDR26	WD repeat domain 26 [Source:HGNC Symbol;Acc:HGNC:21208]
ENSG00000134758	92.2059	-1.19477	0.00926045	RNF138	ring finger protein 138, E3 ubiquitin protein ligase [Source:HGNC Symbol;Acc:HGNC:17765]
ENSG00000107968	131.335	-1.1357	0.00926721	MAP3K8	mitogen-activated protein kinase kinase kinase 8 [Source:HGNC Symbol;Acc:HGNC:6860]
ENSG00000162366	852.606	1.44573	0.00927921	PDZK1IP1	PDZK1 interacting protein 1 [Source:HGNC Symbol;Acc:HGNC:16887]
ENSG00000123636	166.008	-1.24508	0.00928447	BAZ2B	bromodomain adjacent to zinc finger domain 2B [Source:HGNC Symbol;Acc:HGNC:963]
ENSG00000269981	226.988	1.36592	0.00928447	RP11-34P13.16
ENSG00000108061	271.941	-1.08775	0.00928447	SHOC2	SHOC2 leucine-rich repeat scaffold protein [Source:HGNC Symbol;Acc:HGNC:15454]
ENSG00000130511	367.696	0.85394	0.00929642	SSBP4	single stranded DNA binding protein 4 [Source:HGNC Symbol;Acc:HGNC:15676]
ENSG00000114346	16.4118	-1.3198	0.00930514	ECT2	epithelial cell transforming 2 [Source:HGNC Symbol;Acc:HGNC:3155]
ENSG00000115368	97.0711	-0.761455	0.00930514	WDR75	WD repeat domain 75 [Source:HGNC Symbol;Acc:HGNC:25725]
ENSG00000160752	564.083	0.602259	0.0093085	FDPS	farnesyl diphosphate synthase [Source:HGNC Symbol;Acc:HGNC:3631]
ENSG00000100106	729.854	0.755703	0.0093753	TRIOBP	TRIO and F-actin binding protein [Source:HGNC Symbol;Acc:HGNC:17009]
ENSG00000145782	177.005	-0.876187	0.0093753	ATG12	autophagy related 12 [Source:HGNC Symbol;Acc:HGNC:588]
ENSG00000135932	609.785	-0.846545	0.0093753	CAB39	calcium binding protein 39 [Source:HGNC Symbol;Acc:HGNC:20292]
ENSG00000104517	359.587	-0.931262	0.0093753	UBR5	ubiquitin protein ligase E3 component n-recognin 5 [Source:HGNC Symbol;Acc:HGNC:16806]
ENSG00000122390	533.37	0.594554	0.00937913	NAA60	N(alpha)-acetyltransferase 60, NatF catalytic subunit [Source:HGNC Symbol;Acc:HGNC:25875]
ENSG00000170161	3.3028	-1.88023	NA	RP11-262H14.4
ENSG00000183530	377.048	-0.719011	0.00943508	PRR14L	proline rich 14-like [Source:HGNC Symbol;Acc:HGNC:28738]
ENSG00000128928	290.509	-0.491102	0.00943508	IVD	isovaleryl-CoA dehydrogenase [Source:HGNC Symbol;Acc:HGNC:6186]
ENSG00000198677	186.034	-0.911762	0.00943508	TTC37	tetratricopeptide repeat domain 37 [Source:HGNC Symbol;Acc:HGNC:23639]
ENSG00000140464	842.662	0.826372	0.00943508	PML	promyelocytic leukemia [Source:HGNC Symbol;Acc:HGNC:9113]
ENSG00000197324	6197	0.793335	0.00943508	LRP10	LDL receptor related protein 10 [Source:HGNC Symbol;Acc:HGNC:14553]
ENSG00000139572	27.6457	1.28978	0.00944006	GPR84	G protein-coupled receptor 84 [Source:HGNC Symbol;Acc:HGNC:4535]
ENSG00000047346	126.747	-1.12048	0.00944669	FAM214A	family with sequence similarity 214 member A [Source:HGNC Symbol;Acc:HGNC:25609]
ENSG00000257511	3.01155	-1.86244	NA	RP11-278C7.1
ENSG00000115875	536.282	-0.727711	0.00947358	SRSF7	serine/arginine-rich splicing factor 7 [Source:HGNC Symbol;Acc:HGNC:10789]
ENSG00000122140	180.003	0.677637	0.00947593	MRPS2	mitochondrial ribosomal protein S2 [Source:HGNC Symbol;Acc:HGNC:14495]
ENSG00000131370	493.256	-0.773887	0.00950074	SH3BP5	SH3-domain binding protein 5 (BTK-associated) [Source:HGNC Symbol;Acc:HGNC:10827]
ENSG00000164985	393.699	-1.05534	0.00951123	PSIP1	PC4 and SFRS1 interacting protein 1 [Source:HGNC Symbol;Acc:HGNC:9527]
ENSG00000148516	85.1432	-1.16644	0.00951249	ZEB1	zinc finger E-box binding homeobox 1 [Source:HGNC Symbol;Acc:HGNC:11642]
ENSG00000188603	573.434	0.752789	0.00951249	CLN3	ceroid-lipofuscinosis, neuronal 3 [Source:HGNC Symbol;Acc:HGNC:2074]
ENSG00000280351	4.58596	-1.78796	NA	CTD-2561B21.8
ENSG00000096717	83.7788	-1.41726	0.00951644	SIRT1	sirtuin 1 [Source:HGNC Symbol;Acc:HGNC:14929]
ENSG00000163738	10.8859	-1.77992	0.00952219	MTHFD2L	methylenetetrahydrofolate dehydrogenase (NADP+ dependent) 2-like [Source:HGNC Symbol;Acc:HGNC:31865]
ENSG00000132912	160.565	-0.865165	0.00952938	DCTN4	dynactin subunit 4 [Source:HGNC Symbol;Acc:HGNC:15518]
ENSG00000134444	137.352	-1.37716	0.00952938	KIAA1468	KIAA1468 [Source:HGNC Symbol;Acc:HGNC:29289]
ENSG00000279693	9.3818	-1.85345	0.00955631	RP11-71L14.3
ENSG00000276045	496.863	0.71861	0.00956305	ORAI1	ORAI calcium release-activated calcium modulator 1 [Source:HGNC Symbol;Acc:HGNC:25896]
ENSG00000213672	105.58	0.813833	0.00956344	NCKIPSD	NCK interacting protein with SH3 domain [Source:HGNC Symbol;Acc:HGNC:15486]
ENSG00000108179	638.156	0.735006	0.009586	PPIF	peptidylprolyl isomerase F [Source:HGNC Symbol;Acc:HGNC:9259]
ENSG00000204264	1563.8	0.726113	0.0095897	PSMB8	proteasome subunit beta 8 [Source:HGNC Symbol;Acc:HGNC:9545]
ENSG00000234616	247.374	-0.529422	0.0095897	JRK	Jrk helix-turn-helix protein [Source:HGNC Symbol;Acc:HGNC:6199]
ENSG00000198315	165.581	-1.15938	0.00959099	ZKSCAN8	zinc finger with KRAB and SCAN domains 8 [Source:HGNC Symbol;Acc:HGNC:12983]
ENSG00000273343	2.8398	-1.87384	NA	XXbac-B444P24.13
ENSG00000166197	335.712	-0.771993	0.00960178	NOLC1	nucleolar and coiled-body phosphoprotein 1 [Source:HGNC Symbol;Acc:HGNC:15608]
ENSG00000162402	440.856	-0.871922	0.00962717	USP24	ubiquitin specific peptidase 24 [Source:HGNC Symbol;Acc:HGNC:12623]
ENSG00000108604	1044.91	0.528198	0.00963538	SMARCD2	SWI/SNF related, matrix associated, actin dependent regulator of chromatin, subfamily d, member 2 [Source:HGNC Symbol;Acc:HGNC:11107]
ENSG00000162971	22.9527	-1.48426	0.00963875	TYW5	tRNA-yW synthesizing protein 5 [Source:HGNC Symbol;Acc:HGNC:26754]
ENSG00000225663	437.863	0.99412	0.00963875	FAM195B	family with sequence similarity 195 member B [Source:HGNC Symbol;Acc:HGNC:28007]
ENSG00000030582	5633.86	0.885479	0.00963875	GRN	granulin [Source:HGNC Symbol;Acc:HGNC:4601]
ENSG00000188566	217.531	0.856471	0.00963875	NDOR1	NADPH dependent diflavin oxidoreductase 1 [Source:HGNC Symbol;Acc:HGNC:29838]
ENSG00000118985	67.85	-1.25894	0.00963875	ELL2	elongation factor, RNA polymerase II, 2 [Source:HGNC Symbol;Acc:HGNC:17064]
ENSG00000272886	161.301	-0.953462	0.00965538	DCP1A	decapping mRNA 1A [Source:HGNC Symbol;Acc:HGNC:18714]
ENSG00000160799	283.855	0.725988	0.00965659	CCDC12	coiled-coil domain containing 12 [Source:HGNC Symbol;Acc:HGNC:28332]
ENSG00000100784	131.31	-1.17719	0.00965659	RPS6KA5	ribosomal protein S6 kinase, 90kDa, polypeptide 5 [Source:HGNC Symbol;Acc:HGNC:10434]
ENSG00000213977	280.369	0.827404	0.00966918	TAX1BP3	Tax1 (human T-cell leukemia virus type I) binding protein 3 [Source:HGNC Symbol;Acc:HGNC:30684]
ENSG00000182487	1991.15	0.763498	0.00967347	NCF1B	neutrophil cytosolic factor 1B pseudogene [Source:HGNC Symbol;Acc:HGNC:32522]
ENSG00000109381	170.149	-1.12156	0.0096818	ELF2	E74-like factor 2 (ets domain transcription factor) [Source:HGNC Symbol;Acc:HGNC:3317]
ENSG00000065427	1040.43	0.46127	0.0096818	KARS	lysyl-tRNA synthetase [Source:HGNC Symbol;Acc:HGNC:6215]
ENSG00000163590	44.7217	-1.48434	0.00971585	PPM1L	protein phosphatase, Mg2+/Mn2+ dependent 1L [Source:HGNC Symbol;Acc:HGNC:16381]
[truncated: 2,138 more rows]
